# Supplementary material for: The Amazon River plume, a barrier to animal dispersal in the Western Tropical Atlantic
Source: Sci Rep. 2022 Jan 11;12:537. doi: 10.1038/s41598-021-04165-z (PMC8752809; doi:10.1038/s41598-021-04165-z)
Supplement: Supplementary file 1 — Supplementary Table S1. [file 41598_2021_4165_MOESM1_ESM.csv]

Supplementary Table S1. List of records of animal species obtained from the OBIS database in the six ecoregions considered in the study
ECOREGION	decimalLon	decimalLat	kingdom	phylum	class	order	family	genus	species
Southwestern Caribbean	-74.36400604	10.9996357	Animalia	Chordata	Actinopterygii	Perciformes	Sciaenidae	Umbrina	Umbrina broussonnetii
Southwestern Caribbean	-77.33625	8.6420555	Animalia	Chordata	Actinopterygii	Perciformes	Haemulidae	Haemulon	Haemulon flavolineatum
Southwestern Caribbean	-76.45805359	9.284166336	Animalia	Mollusca	Bivalvia		Poromyidae	Poromya	Poromya rostrata
Southern Caribbean	-72.7903595	11.87783337	Animalia	Mollusca	Bivalvia	Arcida	Arcidae	Anadara	Anadara secernenda
Amazonia	-49.5667	3.1167	Animalia	Chordata	Actinopterygii	Perciformes	Sciaenidae	Micropogonias	Micropogonias furnieri
Eastern Brazil	-38.205	-14.37166667	Animalia	Chordata	Thaliacea	Doliolida	Doliolidae	Doliolina	Doliolina (Doliolina) muelleri
Southwestern Caribbean	-75.7706389	10.1748611	Animalia	Chordata	Actinopterygii	Perciformes	Haemulidae	Haemulon	Haemulon plumierii
Southwestern Caribbean	-76.25335	9.756	Animalia	Arthropoda	Malacostraca	Decapoda	Ethusidae	Ethusa	Ethusa microphthalma
Southwestern Caribbean	-75.7706389	10.1748611	Animalia	Chordata	Actinopterygii	Perciformes	Scaridae	Sparisoma	Sparisoma viride
Southwestern Caribbean	-81.3970667	13.3987167	Animalia	Chordata	Actinopterygii	Perciformes	Acanthuridae	Acanthurus	Acanthurus coeruleus
Eastern Brazil	-41.5667	-22.275	Animalia	Mollusca	Bivalvia	Cardiida	Tellinidae	Macoploma	Macoploma tenta
Southwestern Caribbean	-82.01699829	13.46700001	Animalia	Arthropoda	Malacostraca	Decapoda	Solenoceridae	Mesopenaeus	Mesopenaeus tropicalis
Southwestern Caribbean	-81.38748932	13.31753063	Animalia	Chordata	Actinopterygii	Perciformes	Scaridae	Sparisoma	Sparisoma viride
Southwestern Caribbean	-77.3566666	8.6721666	Animalia	Chordata	Actinopterygii	Perciformes	Labridae	Bodianus	Bodianus rufus
Southwestern Caribbean	-78.96269989	9.492199898	Animalia	Cnidaria	Anthozoa	Scleractinia	Agariciidae	Agaricia	Agaricia tenuifolia
Southwestern Caribbean	-75.8908333	9.8219444	Animalia	Chordata	Actinopterygii	Perciformes	Pomacentridae	Stegastes	Stegastes adustus
Southwestern Caribbean	-81.82596	12.15382	Animalia	Chordata	Elasmobranchii	Carcharhiniformes	Carcharhinidae	Carcharhinus	Carcharhinus perezi
Southwestern Caribbean	-80.25138855	14.35000038	Animalia	Arthropoda	Malacostraca	Stomatopoda	Pseudosquillidae	Pseudosquillisma	Pseudosquillisma oculata
Southwestern Caribbean	-79.69999695	9.600000381	Animalia	Chordata	Actinopterygii	Perciformes	Gobiidae	Coryphopterus	Coryphopterus venezuelae
Southwestern Caribbean	-74.51000214	11.19999981	Animalia	Chordata	Actinopterygii	Perciformes	Polynemidae	Polydactylus	Polydactylus virginicus
Eastern Brazil	-34.951	-20.616	Animalia	Mollusca	Gastropoda	Neogastropoda	Muricidae	Siratus	Siratus consuela
Southern Caribbean	-69.5833	12.82	Animalia	Arthropoda	Hexanauplia	Calanoida	Paracalanidae	Ischnocalanus	Ischnocalanus gracilis
Guianan	-53.94861221	5.747777939	Animalia	Chordata	Actinopterygii	Perciformes	Sciaenidae	Cynoscion	Cynoscion microlepidotus
Southwestern Caribbean	-74.43000031	11.19999981	Animalia	Chordata	Actinopterygii	Clupeiformes	Clupeidae	Opisthonema	Opisthonema oglinum
Guianan	-52.53333282	5.766666889	Animalia	Chordata	Actinopterygii	Perciformes	Serranidae	Diplectrum	Diplectrum formosum
Southwestern Caribbean	-78.69999695	9.5	Animalia	Cnidaria	Anthozoa	Actiniaria		Paractis	Paractis nobilis
Southwestern Caribbean	-83.58999634	10.76000023	Animalia	Chordata	Actinopterygii	Atheriniformes	Atherinopsidae	Atherinella	Atherinella milleri
Southwestern Caribbean	-73.58513889	11.30233333	Animalia	Arthropoda	Malacostraca	Decapoda	Pseudorhombilidae	Speocarcinus	Speocarcinus lobatus
Southern Caribbean	-66.97	10.83	Animalia	Cnidaria	Anthozoa	Scleractinia	Caryophylliidae	Oxysmilia	Oxysmilia rotundifolia
Guianan	-57	7	Animalia	Chordata	Actinopterygii	Perciformes	Gerreidae	Eucinostomus	Eucinostomus gula
Eastern Brazil	-37.6	-19.9	Animalia	Arthropoda	Hexanauplia	Cyclopoida	Oithonidae	Oithona	Oithona setigera
Southwestern Caribbean	-81.73396	12.50236	Animalia	Chordata	Actinopterygii	Perciformes	Haemulidae	Haemulon	Haemulon sciurus
Southwestern Caribbean	-74.2519	11.21134	Animalia	Chordata	Actinopterygii	Perciformes	Scombridae	Thunnus	Thunnus alalunga
Guianan	-53	5.800000191	Animalia	Chordata	Elasmobranchii	Carcharhiniformes	Triakidae	Mustelus	Mustelus higmani
Southwestern Caribbean	-76.02532959	10.17116642	Animalia	Chordata	Actinopterygii	Aulopiformes	Chlorophthalmidae	Chlorophthalmus	Chlorophthalmus agassizi
Eastern Brazil	-39.078611	-16.897778	Animalia	Chordata	Actinopterygii	Perciformes	Pomacentridae	Stegastes	Stegastes variabilis
Northeastern Brazil	-34.7968	-7.3675	Animalia	Chordata	Actinopterygii	Perciformes	Pomacanthidae	Pomacanthus	Pomacanthus paru
Southern Caribbean	-66.88651	11.79108	Animalia	Arthropoda	Malacostraca	Amphipoda	Ischyroceridae	Ericthonius	Ericthonius punctatus
Southwestern Caribbean	-82.666666	13	Animalia	Mollusca	Gastropoda	[unassigned] Caenogastropoda	Cerithiidae	Cerithium	Cerithium litteratum
Southwestern Caribbean	-77.33625	8.6420555	Animalia	Chordata	Actinopterygii	Perciformes	Carangidae	Caranx	Caranx ruber
Southwestern Caribbean	-78.88445282	9.58801651	Animalia	Cnidaria	Anthozoa	Scleractinia	Agariciidae	Agaricia	Agaricia tenuifolia
Eastern Brazil	-37.5	-17.7	Animalia	Arthropoda	Malacostraca	Isopoda	Sphaeromatidae	Cymodoce	Cymodoce meridionalis
Southern Caribbean	-67.972	10.483	Animalia	Annelida	Polychaeta	Phyllodocida	Goniadidae	Goniada	Goniada teres
Southwestern Caribbean	-82.802	17.242	Animalia	Arthropoda	Hexanauplia	Calanoida	Calanidae	Nannocalanus	Nannocalanus minor
Southwestern Caribbean	-75.7464444	10.2341944	Animalia	Chordata	Actinopterygii	Perciformes	Pomacanthidae	Holacanthus	Holacanthus tricolor
Southwestern Caribbean	-78.84075165	9.564582825	Animalia	Cnidaria	Anthozoa	Scleractinia	Poritidae	Porites	Porites astreoides
Southwestern Caribbean	-78.71582031	9.49521637	Animalia	Chordata	Actinopterygii	Perciformes	Scaridae	Scarus	Scarus iseri
Southwestern Caribbean	-82.59999847	16.60000038	Animalia	Chordata	Actinopterygii	Perciformes	Caproidae	Antigonia	Antigonia combatia
Eastern Brazil	-38.70666504	-17.96249962	Animalia	Chordata	Actinopterygii	Tetraodontiformes	Balistidae	Balistes	Balistes vetula
Southwestern Caribbean	-77.3566666	8.6721666	Animalia	Chordata	Actinopterygii	Perciformes	Acanthuridae	Acanthurus	Acanthurus bahianus
Southern Caribbean	-60.50166702	11.3055563	Animalia	Chordata	Actinopterygii	Perciformes	Serranidae	Serranus	Serranus baldwini
Southern Caribbean	-60.55749893	11.32055569	Animalia	Chordata	Actinopterygii	Perciformes	Chaenopsidae	Acanthemblemaria	Acanthemblemaria medusa
Guianan	-53	6	Animalia	Chordata	Actinopterygii	Perciformes	Serranidae	Diplectrum	Diplectrum bivittatum
Southwestern Caribbean	-82.11901855	9.267250061	Animalia	Cnidaria	Anthozoa	Scleractinia	Acroporidae	Acropora	Acropora cervicornis
Southwestern Caribbean	-74.1286111	11.3298611	Animalia	Chordata	Actinopterygii	Perciformes	Chaetodontidae	Chaetodon	Chaetodon capistratus
Southwestern Caribbean	-75.7888611	10.1708889	Animalia	Chordata	Actinopterygii	Perciformes	Acanthuridae	Acanthurus	Acanthurus coeruleus
Southwestern Caribbean	-75.7464444	10.2341944	Animalia	Chordata	Actinopterygii	Perciformes	Pomacentridae	Stegastes	Stegastes adustus
Guianan	-58.88667	9.235	Animalia	Arthropoda	Malacostraca	Amphipoda	Eupronoidae	Eupronoe	Eupronoe maculata
Southern Caribbean	-69.90702	12.4987	Animalia	Cnidaria	Hydrozoa	Leptothecata	Sertulariidae	Sertularia	Sertularia turbinata
Southern Caribbean	-72.71450043	12.31816673	Animalia	Chordata	Actinopterygii	Scorpaeniformes	Peristediidae	Peristedion	Peristedion ecuadorense
Southern Caribbean	-65.6	10.63	Animalia	Arthropoda	Hexanauplia	Calanoida	Calanidae	Undinula	Undinula vulgaris
Southwestern Caribbean	-81.7333333	12.5004167	Animalia	Chordata	Actinopterygii	Perciformes	Scaridae	Scarus	Scarus taeniopterus
Southern Caribbean	-68.2965	12.1883	Animalia	Chordata	Actinopterygii	Perciformes	Pomacentridae	Stegastes	Stegastes partitus
Southern Caribbean	-72.17977905	12.18113899	Animalia	Chordata	Actinopterygii	Aulopiformes	Synodontidae	Trachinocephalus	Trachinocephalus myops
Southwestern Caribbean	-81.7333333	12.5004167	Animalia	Chordata	Actinopterygii	Perciformes	Chaetodontidae	Chaetodon	Chaetodon capistratus
Southwestern Caribbean	-81.7312333	12.5131333	Animalia	Chordata	Actinopterygii	Perciformes	Acanthuridae	Acanthurus	Acanthurus coeruleus
Northeastern Brazil	-38	-12.80000019	Animalia	Cnidaria	Anthozoa	Scleractinia	Caryophylliidae	Rhizosmilia	Rhizosmilia maculata
Southern Caribbean	-68.15672	10.50164	Animalia	Arthropoda	Malacostraca	Amphipoda	Maeridae	Elasmopus	Elasmopus pocillimanus
Southwestern Caribbean	-81.7333333	12.5004167	Animalia	Chordata	Actinopterygii	Perciformes	Serranidae	Cephalopholis	Cephalopholis cruentata
Eastern Brazil	-39.33333333	-22.10833333	Animalia	Chordata	Actinopterygii	Stomiiformes	Gonostomatidae	Cyclothone	Cyclothone braueri
Southern Caribbean	-66.88418579	11.80023289	Animalia	Cnidaria	Anthozoa	Scleractinia	Poritidae	Porites	Porites astreoides
Eastern Brazil	-38.683	-17.967	Animalia	Mollusca	Gastropoda	Neogastropoda	Conidae	Conasprella	Conasprella mindana
Southwestern Caribbean	-75.6847229	9.554444313	Animalia	Chordata	Actinopterygii	Perciformes	Apogonidae	Apogon	Apogon aurolineatus
Northeastern Brazil	-34.9492	-8.3789	Animalia	Arthropoda	Malacostraca	Decapoda	Mithracidae	Omalacantha	Omalacantha bicornuta
Southern Caribbean	-64.964001	10.16074	Animalia	Arthropoda	Malacostraca	Amphipoda	Photidae	Photis	Photis longicaudata
Southwestern Caribbean	-75.7464444	10.2341944	Animalia	Chordata	Actinopterygii	Perciformes	Labridae	Bodianus	Bodianus rufus
Southwestern Caribbean	-81.89901	12.160001	Animalia	Cnidaria	Anthozoa	Scleractinia	Meandrinidae	Dichocoenia	Dichocoenia stokesii
Guianan	-62.15068	10.13514	Animalia	Arthropoda	Malacostraca	Amphipoda	Caprellidae	Hemiproto	Hemiproto wigleyi
Southern Caribbean	-68.27222443	10.9202776	Animalia	Mollusca	Gastropoda	[unassigned] Caenogastropoda	Cerithiidae	Bittiolum	Bittiolum varium
Southwestern Caribbean	-83.58999634	10.76000023	Animalia	Chordata	Actinopterygii	Perciformes	Gerreidae	Eucinostomus	Eucinostomus melanopterus
Northeastern Brazil	-41.65	-2.8667	Animalia	Chordata	Actinopterygii	Perciformes	Sciaenidae	Macrodon	Macrodon ancylodon
Southwestern Caribbean	-79.84759611	15.80754277	Animalia	Chordata	Actinopterygii	Tetraodontiformes	Balistidae	Melichthys	Melichthys niger
Southwestern Caribbean	-75.9233889	9.7905833	Animalia	Chordata	Actinopterygii	Perciformes	Scaridae	Sparisoma	Sparisoma aurofrenatum
Southwestern Caribbean	-78.84519959	9.565050125	Animalia	Cnidaria	Anthozoa	Scleractinia	Merulinidae	Orbicella	Orbicella annularis
Southwestern Caribbean	-81.4142778	13.3623667	Animalia	Echinodermata	Echinoidea	Camarodonta	Echinometridae	Echinometra	Echinometra viridis
Guianan	-61.1947422	9.804658413	Animalia	Chordata	Actinopterygii	Scorpaeniformes	Triglidae	Prionotus	Prionotus punctatus
Southern Caribbean	-68.15672	10.50164	Animalia	Arthropoda	Malacostraca	Amphipoda	Caprellidae	Mayerella	Mayerella redunca
Northeastern Brazil	-37.01666667	-10.95	Animalia	Arthropoda	Malacostraca	Decapoda	Portunidae	Callinectes	Callinectes danae
Southern Caribbean	-60.50166702	11.28999996	Animalia	Chordata	Actinopterygii	Perciformes	Apogonidae	Apogon	Apogon maculatus
Southwestern Caribbean	-79.01875305	9.509349823	Animalia	Cnidaria	Anthozoa	Scleractinia	Siderastreidae	Siderastrea	Siderastrea siderea
Southwestern Caribbean	-76.1325	9.96133333	Animalia	Arthropoda	Malacostraca	Decapoda	Munididae	Agononida	Agononida longipes
Southwestern Caribbean	-74.19999695	11.5	Animalia	Chordata	Actinopterygii	Perciformes	Haemulidae	Haemulon	Haemulon aurolineatum
Southwestern Caribbean	-83.05549622	12.20137024	Animalia	Cnidaria	Anthozoa	Scleractinia	Merulinidae	Orbicella	Orbicella faveolata
Northeastern Brazil	-36.3833	-10.5833	Animalia	Arthropoda	Malacostraca	Decapoda	Penaeidae	Xiphopenaeus	Xiphopenaeus kroyeri
Southwestern Caribbean	-78.9312973	9.476799965	Animalia	Cnidaria	Anthozoa	Scleractinia	Merulinidae	Orbicella	Orbicella faveolata
Southwestern Caribbean	-74.591293	10.867759	Animalia	Mollusca	Bivalvia	Venerida	Cyrenidae	Polymesoda	Polymesoda arctata
Southwestern Caribbean	-82.32416534	9.423316956	Animalia	Cnidaria	Anthozoa	Scleractinia	Poritidae	Porites	Porites astreoides
Southern Caribbean	-68.159	10.499	Animalia	Arthropoda	Malacostraca	Decapoda	Calappidae	Calappa	Calappa sulcata
Southwestern Caribbean	-78.90389252	9.549444199	Animalia	Chordata	Actinopterygii	Pleuronectiformes	Achiridae	Trinectes	Trinectes inscriptus
Eastern Brazil	-40.862	-22.847	Animalia	Annelida	Polychaeta		Opheliidae	Ophelina	Ophelina scaphigera
Southwestern Caribbean	-77.3268611	8.6167222	Animalia	Chordata	Actinopterygii	Perciformes	Scaridae	Scarus	Scarus iseri
Southwestern Caribbean	-83.05549622	12.20137024	Animalia	Cnidaria	Anthozoa	Scleractinia	Merulinidae	Orbicella	Orbicella annularis
Southwestern Caribbean	-74.1119444	11.3392777	Animalia	Chordata	Actinopterygii	Perciformes	Acanthuridae	Acanthurus	Acanthurus bahianus
Southwestern Caribbean	-81.84489	12.17144	Animalia	Chordata	Actinopterygii	Perciformes	Labridae	Thalassoma	Thalassoma bifasciatum
Guianan	-60.60048485	9.721225262	Animalia	Mollusca	Gastropoda	Neogastropoda	Olividae	Oliva	Oliva scripta
Southern Caribbean	-66.85771942	11.74215031	Animalia	Chordata	Actinopterygii	Perciformes	Haemulidae	Haemulon	Haemulon chrysargyreum
Southern Caribbean	-64.67	10.5	Animalia	Porifera	Demospongiae	Suberitida	Suberitidae	Terpios	Terpios gelatinosus
Southwestern Caribbean	-78.9312973	9.476799965	Animalia	Chordata	Actinopterygii	Perciformes	Acanthuridae	Acanthurus	Acanthurus coeruleus
Southwestern Caribbean	-75.7855556	9.7794444	Animalia	Chordata	Actinopterygii	Perciformes	Haemulidae	Haemulon	Haemulon striatum
Southwestern Caribbean	-83.07309723	12.20137024	Animalia	Cnidaria	Anthozoa	Scleractinia	Agariciidae	Agaricia	Agaricia agaricites
Southwestern Caribbean	-73.38539124	11.4013052	Animalia	Porifera	Demospongiae	Axinellida	Heteroxyidae	Myrmekioderma	Myrmekioderma gyroderma
Southwestern Caribbean	-78.90000153	9.625	Animalia	Cnidaria	Anthozoa	Alcyonacea	Chrysogorgiidae	Trichogorgia	Trichogorgia lyra
Southwestern Caribbean	-82.83999634	9.739999771	Animalia	Chordata	Actinopterygii	Perciformes	Gerreidae	Eucinostomus	Eucinostomus melanopterus
Southwestern Caribbean	-75.7464444	10.2341944	Animalia	Chordata	Actinopterygii	Perciformes	Pomacentridae	Stegastes	Stegastes planifrons
Southern Caribbean	-66.297778	10.833611	Animalia	Mollusca	Gastropoda	[unassigned] Caenogastropoda	Cerithiidae	Cerithium	Cerithium atratum
Southern Caribbean	-73.27786111	11.50191667	Animalia	Arthropoda	Malacostraca	Decapoda	Sicyoniidae	Sicyonia	Sicyonia dorsalis
Southwestern Caribbean	-78.77230072	9.59469986	Animalia	Cnidaria	Anthozoa	Scleractinia	Faviidae	Pseudodiploria	Pseudodiploria strigosa
Southwestern Caribbean	-75.7706389	10.1748611	Animalia	Chordata	Actinopterygii	Perciformes	Scaridae	Sparisoma	Sparisoma viride
Southwestern Caribbean	-75.7855556	9.7794444	Animalia	Chordata	Actinopterygii	Perciformes	Chaetodontidae	Chaetodon	Chaetodon capistratus
Southern Caribbean	-68.314	12.2051	Animalia	Chordata	Actinopterygii	Perciformes	Pomacentridae	Stegastes	Stegastes diencaeus
Southern Caribbean	-60.4888	10.8158	Animalia	Chordata	Aves	Pelecaniformes	Sulidae	Sula	Sula dactylatra
Eastern Brazil	-38.303	-16.416	Animalia	Mollusca	Gastropoda	Trochida	Areneidae	Arene	Arene boucheti
Eastern Brazil	-36.875	-17.13333333	Animalia	Chordata	Appendicularia	Copelata	Oikopleuridae	Oikopleura	Oikopleura (Coecaria) longicauda
Southwestern Caribbean	-81.7258	12.5687	Animalia	Chordata	Actinopterygii	Perciformes	Chaetodontidae	Chaetodon	Chaetodon striatus
Southwestern Caribbean	-75.67610931	9.552499771	Animalia	Mollusca	Bivalvia		Cuspidariidae	Cardiomya	Cardiomya ornatissima
Southwestern Caribbean	-76.52116394	9.111666679	Animalia	Echinodermata	Ophiuroidea	Euryalida	Gorgonocephalidae	Astrophyton	Astrophyton muricatum
Southern Caribbean	-67.9168	13.183473	Animalia	Chordata	Actinopterygii	Perciformes	Scombridae	Thunnus	Thunnus albacares
Northeastern Brazil	-35.07905	-8.706052778	Animalia	Echinodermata	Holothuroidea	Holothuriida	Holothuriidae	Holothuria	Holothuria (Thymiosycia) arenicola
Guianan	-53.83333333	7.3	Animalia	Chordata	Actinopterygii	Lophiiformes	Ogcocephalidae	Zalieutes	Zalieutes mcgintyi
Eastern Brazil	-35.91666667	-20.75	Animalia	Chordata	Thaliacea	Doliolida	Doliolidae	Doliolina	Doliolina (Doliolina) muelleri
Southern Caribbean	-68.2879	12.1045	Animalia	Chordata	Actinopterygii	Scorpaeniformes	Scorpaenidae	Scorpaena	Scorpaena porcus
Southwestern Caribbean	-75.7464444	10.2341944	Animalia	Chordata	Actinopterygii	Perciformes	Chaetodontidae	Chaetodon	Chaetodon capistratus
Southern Caribbean	-66.297778	10.833611	Animalia	Mollusca	Gastropoda	Trochida	Turbinidae	Turbo	Turbo castanea
Southern Caribbean	-66.89444733	11.79290009	Animalia	Chordata	Actinopterygii	Perciformes	Serranidae	Cephalopholis	Cephalopholis cruentata
Southwestern Caribbean	-76.18584442	9.801195145	Animalia	Mollusca	Gastropoda	Neogastropoda	Pseudomelatomidae	Crassispira	Crassispira apicata
Southwestern Caribbean	-76.2076389	9.3801111	Animalia	Chordata	Actinopterygii	Perciformes	Haemulidae	Haemulon	Haemulon flavolineatum
Southwestern Caribbean	-83.48	10.67	Animalia	Cnidaria	Anthozoa	Pennatulacea	Renillidae	Renilla	Renilla reniformis
Southwestern Caribbean	-75.9233889	9.7905833	Animalia	Chordata	Actinopterygii	Perciformes	Haemulidae	Haemulon	Haemulon flavolineatum
Southwestern Caribbean	-76.74441037	8.06816956	Animalia	Cnidaria	Anthozoa	Scleractinia	Acroporidae	Acropora	Acropora palmata
Southwestern Caribbean	-73.45183563	11.49216747	Animalia	Chordata	Actinopterygii	Notacanthiformes	Halosauridae	Halosaurus	Halosaurus ovenii
Southwestern Caribbean	-78.94436646	9.553649902	Animalia	Cnidaria	Anthozoa	Scleractinia	Poritidae	Porites	Porites furcata
Southwestern Caribbean	-83.01000214	10	Animalia	Chordata	Actinopterygii	Perciformes	Chaetodontidae	Chaetodon	Chaetodon capistratus
Southern Caribbean	-72.71450043	12.31816673	Animalia	Mollusca	Bivalvia	Cardiida	Semelidae	Abra	Abra longicallus
Southwestern Caribbean	-78.97785187	9.54576683	Animalia	Cnidaria	Anthozoa	Scleractinia	Astrocoeniidae	Stephanocoenia	Stephanocoenia intersepta
Southwestern Caribbean	-75.1911087	11.04138947	Animalia	Chordata	Actinopterygii	Pleuronectiformes	Paralichthyidae	Citharichthys	Citharichthys cornutus
Northeastern Brazil	-34.9985	-8.5079	Animalia	Arthropoda	Malacostraca	Decapoda	Mithracidae	Amphithrax	Amphithrax hemphilli
Southwestern Caribbean	-73.46111298	11.42611122	Animalia	Mollusca	Gastropoda	Littorinimorpha	Xenophoridae	Xenophora	Xenophora conchyliophora
Southwestern Caribbean	-81.4032	13.3713833	Animalia	Chordata	Actinopterygii	Perciformes	Haemulidae	Haemulon	Haemulon album
Southern Caribbean	-68.15555573	10.5	Animalia	Arthropoda	Malacostraca	Amphipoda	Podoceridae	Podocerus	Podocerus brasiliensis
Southwestern Caribbean	-81.73396	12.50236	Animalia	Porifera	Demospongiae	Agelasida	Agelasidae	Agelas	Agelas sceptrum
Southwestern Caribbean	-74.24058	11.21917	Animalia	Chordata	Actinopterygii	Perciformes	Pomacentridae	Chromis	Chromis multilineata
Southern Caribbean	-66.74382019	11.93008327	Animalia	Chordata	Actinopterygii	Perciformes	Acanthuridae	Acanthurus	Acanthurus coeruleus
Southern Caribbean	-60.55972222	11.31888889	Animalia	Chordata	Actinopterygii	Tetraodontiformes	Balistidae	Melichthys	Melichthys niger
Southern Caribbean	-68.265833	10.853333	Animalia	Arthropoda	Malacostraca	Amphipoda	Ampeliscidae	Ampelisca	Ampelisca parapacifica
Southwestern Caribbean	-74.5	11.14166737	Animalia	Chordata	Actinopterygii	Pleuronectiformes	Bothidae	Trichopsetta	Trichopsetta caribbaea
Guianan	-59.26666641	9.211667061	Animalia	Arthropoda	Malacostraca	Amphipoda	Eupronoidae	Eupronoe	Eupronoe maculata
Southwestern Caribbean	-76.8833313	8.933333397	Animalia	Chordata	Actinopterygii	Perciformes	Bathyclupeidae	Bathyclupea	Bathyclupea argentea
Southwestern Caribbean	-82.25943756	9.351670265	Animalia	Porifera	Demospongiae	Dictyoceratida	Irciniidae	Ircinia	Ircinia felix
Southwestern Caribbean	-76.27416667	9.81616667	Animalia	Arthropoda	Malacostraca	Decapoda	Pandalidae	Plesionika	Plesionika acanthonotus
Southwestern Caribbean	-77.3268611	8.6167222	Animalia	Chordata	Actinopterygii	Perciformes	Haemulidae	Haemulon	Haemulon flavolineatum
Southern Caribbean	-65.31700134	11.5	Animalia	Arthropoda	Malacostraca	Decapoda	Sergestidae	Deosergestes	Deosergestes paraseminudus
Southwestern Caribbean	-83.05549622	12.20137024	Animalia	Cnidaria	Anthozoa	Scleractinia	Poritidae	Porites	Porites astreoides
Eastern Brazil	-38.70100021	-17.96366692	Animalia	Chordata	Actinopterygii	Perciformes	Lutjanidae	Ocyurus	Ocyurus chrysurus
Southwestern Caribbean	-81.3969667	13.3672333	Animalia	Chordata	Actinopterygii	Perciformes	Scaridae	Sparisoma	Sparisoma aurofrenatum
Southwestern Caribbean	-81.84648	12.16297	Animalia	Chordata	Actinopterygii	Perciformes	Pomacentridae	Chromis	Chromis multilineata
Guianan	-54.44169998	6.816699982	Animalia	Mollusca	Cephalopoda	Octopoda	Octopodidae	Euaxoctopus	Euaxoctopus pillsburyae
Southwestern Caribbean	-75.58611298	10.22083282	Animalia	Chordata	Actinopterygii	Clupeiformes	Engraulidae	Anchoa	Anchoa colonensis
Southwestern Caribbean	-76.23163605	9.773908615	Animalia	Mollusca	Gastropoda	Neogastropoda	Mangeliidae	Tenaturris	Tenaturris bartlettii
Southern Caribbean	-64.68516541	10.50833321	Animalia	Arthropoda	Malacostraca	Amphipoda	Phoxocephalidae	Heterophoxus	Heterophoxus oculatus
Southwestern Caribbean	-82.805336	9.725000381	Animalia	Cnidaria	Anthozoa	Scleractinia	Poritidae	Porites	Porites astreoides
Southern Caribbean	-72.61083221	11.88472176	Animalia	Mollusca	Gastropoda	Littorinimorpha	Naticidae	Sinum	Sinum maculatum
Southwestern Caribbean	-79.69999695	9.600000381	Animalia	Chordata	Actinopterygii	Perciformes	Gobiidae	Coryphopterus	Coryphopterus venezuelae
Southwestern Caribbean	-73.38191667	11.28225	Animalia	Echinodermata	Asteroidea	Paxillosida	Luidiidae	Luidia	Luidia senegalensis
Northeastern Brazil	-34.9718	-8.407	Animalia	Rotifera	Eurotatoria	Ploima	Lepadellidae	Colurella	Colurella obtusa
Northeastern Brazil	-37.3829	-11.4466	Animalia	Arthropoda	Hexanauplia	Cyclopoida	Oithonidae	Oithona	Oithona hebes
Southwestern Caribbean	-74.13192749	11.32802677	Animalia	Chordata	Actinopterygii	Perciformes	Serranidae	Diplectrum	Diplectrum bivittatum
Southwestern Caribbean	-75.7706389	10.1748611	Animalia	Chordata	Actinopterygii	Perciformes	Acanthuridae	Acanthurus	Acanthurus coeruleus
Guianan	-52.465	6.531666667	Animalia	Echinodermata	Ophiuroidea	Ophiacanthida	Ophiomyxidae	Ophiomyxa	Ophiomyxa flaccida
Southwestern Caribbean	-77.33625	8.6420555	Animalia	Chordata	Actinopterygii	Perciformes	Pomacanthidae	Holacanthus	Holacanthus ciliaris
Southwestern Caribbean	-81.7312333	12.5131333	Animalia	Chordata	Actinopterygii	Perciformes	Pomacentridae	Stegastes	Stegastes planifrons
Southwestern Caribbean	-74.65416667	11.22966667	Animalia	Arthropoda	Malacostraca	Decapoda	Crangonidae	Parapontophilus	Parapontophilus gracilis
Southern Caribbean	-72.1422222	12.1397222	Animalia	Arthropoda	Malacostraca	Decapoda	Epialtidae	Macrocoeloma	Macrocoeloma trispinosum
Southern Caribbean	-67.716805	12.883472	Animalia	Chordata	Actinopterygii	Perciformes	Scombridae	Thunnus	Thunnus albacares
Southwestern Caribbean	-75.9233889	9.7905833	Animalia	Chordata	Actinopterygii	Perciformes	Scaridae	Sparisoma	Sparisoma atomarium
Southwestern Caribbean	-81.33913422	13.37929153	Animalia	Chordata	Actinopterygii	Perciformes	Gobiidae	Lythrypnus	Lythrypnus crocodilus
Southwestern Caribbean	-81.7333333	12.5004167	Animalia	Chordata	Actinopterygii	Perciformes	Scaridae	Sparisoma	Sparisoma viride
Southwestern Caribbean	-77.3268611	8.6167222	Animalia	Chordata	Actinopterygii	Perciformes	Labridae	Bodianus	Bodianus rufus
Southern Caribbean	-72.62000275	11.88944435	Animalia	Mollusca	Bivalvia	Cardiida	Cardiidae	Dallocardia	Dallocardia muricata
Southwestern Caribbean	-77.33625	8.6420555	Animalia	Chordata	Actinopterygii	Perciformes	Haemulidae	Anisotremus	Anisotremus virginicus
Southern Caribbean	-64.691111	10.5	Animalia	Arthropoda	Malacostraca	Amphipoda	Lycaeidae	Lycaea	Lycaea pulex
Southwestern Caribbean	-83.03469849	12.18857002	Animalia	Chordata	Actinopterygii	Perciformes	Carangidae	Caranx	Caranx ruber
Southern Caribbean	-66.12	10.73	Animalia	Cnidaria	Anthozoa	Scleractinia	Deltocyathidae	Deltocyathus	Deltocyathus calcar
Southwestern Caribbean	-77.33625	8.6420555	Animalia	Chordata	Actinopterygii	Perciformes	Haemulidae	Haemulon	Haemulon flavolineatum
Guianan	-52.820735	5.48495	Animalia	Chordata	Mammalia	Cetartiodactyla	Delphinidae	Sotalia	Sotalia guianensis
Southwestern Caribbean	-73.95136111	11.38172222	Animalia	Chordata	Actinopterygii	Perciformes	Scombridae	Thunnus	Thunnus alalunga
Amazonia	-49.5833	3.1833	Animalia	Chordata	Actinopterygii	Perciformes	Lutjanidae	Lutjanus	Lutjanus synagris
Southwestern Caribbean	-75.7853889	9.7774167	Animalia	Echinodermata	Echinoidea	Camarodonta	Toxopneustidae	Lytechinus	Lytechinus williamsi
Amazonia	-46.45	-0.6333	Animalia	Arthropoda	Malacostraca	Decapoda	Penaeidae	Xiphopenaeus	Xiphopenaeus kroyeri
Southern Caribbean	-64.21183014	10.83253002	Animalia	Arthropoda	Malacostraca	Amphipoda	Hyalidae	Hyale	Hyale pygmaea
Guianan	-58.40000153	9.164999962	Animalia	Arthropoda	Malacostraca	Amphipoda	Lestrigonidae	Lestrigonus	Lestrigonus schizogeneios
Southwestern Caribbean	-82.12561667	9.251283333	Animalia	Cnidaria	Anthozoa	Alcyonacea	Plexauridae	Eunicea	Eunicea knighti
Southwestern Caribbean	-75.7706389	10.1748611	Animalia	Chordata	Actinopterygii	Perciformes	Labridae	Bodianus	Bodianus rufus
Guianan	-60.145	9.471667	Animalia	Arthropoda	Malacostraca	Amphipoda	Lestrigonidae	Hyperietta	Hyperietta parviceps
Southwestern Caribbean	-77.83332825	9.183329582	Animalia	Cnidaria	Anthozoa	Antipatharia	Antipathidae	Antipathes	Antipathes caribbeana
Southwestern Caribbean	-74.19255066	11.30483341	Animalia	Cnidaria	Anthozoa	Alcyonacea	Gorgoniidae	Antillogorgia	Antillogorgia americana
Southwestern Caribbean	-81.7244	12.4989	Animalia	Chordata	Actinopterygii	Scorpaeniformes	Scorpaenidae	Pterois	Pterois volitans
Southern Caribbean	-71.70166779	12.47611141	Animalia	Chordata	Actinopterygii	Scorpaeniformes	Triglidae	Prionotus	Prionotus punctatus
Amazonia	-48.95	3.835	Animalia	Chaetognatha	Sagittoidea	Aphragmophora	Sagittidae	Flaccisagitta	Flaccisagitta enflata
Guianan	-59.17167	9.00667	Animalia	Arthropoda	Malacostraca	Amphipoda	Phrosinidae	Anchylomera	Anchylomera blossevillei
Southern Caribbean	-72.40000153	12.10000038	Animalia	Chordata	Actinopterygii	Pleuronectiformes	Paralichthyidae	Syacium	Syacium micrurum
Southwestern Caribbean	-82.98040009	12.31567955	Animalia	Chordata	Actinopterygii	Perciformes	Lutjanidae	Lutjanus	Lutjanus mahogoni
Guianan	-59.77816772	9.741482735	Animalia	Arthropoda	Malacostraca	Amphipoda	Lycaeidae	Lycaea	Lycaea pulex
Southwestern Caribbean	-76.26055908	9.746944427	Animalia	Mollusca	Cephalopoda	Sepiida	Sepiolidae	Heteroteuthis	Heteroteuthis dispar
Southwestern Caribbean	-74.51000214	11.19999981	Animalia	Chordata	Actinopterygii	Perciformes	Sparidae	Calamus	Calamus calamus
Southwestern Caribbean	-76.22916412	9.78666687	Animalia	Cnidaria	Anthozoa	Scleractinia	Caryophylliidae	Paracyathus	Paracyathus pulchellus
Eastern Brazil	-38.66949844	-17.99200058	Animalia	Cnidaria	Anthozoa	Scleractinia	Faviidae	Mussismilia	Mussismilia braziliensis
Southern Caribbean	-66.29777527	10.83361053	Animalia	Mollusca	Gastropoda	[unassigned] Caenogastropoda	Modulidae	Modulus	Modulus modulus
Eastern Brazil	-35.9166	-17.4333	Animalia	Arthropoda	Hexanauplia	Calanoida	Paracalanidae	Acrocalanus	Acrocalanus longicornis
Eastern Brazil	-39.66638889	-19.90333333	Animalia	Chaetognatha	Sagittoidea	Aphragmophora	Sagittidae	Decipisagitta	Decipisagitta decipiens
Southwestern Caribbean	-76.22916412	9.78666687	Animalia	Cnidaria	Anthozoa	Scleractinia	Pocilloporidae	Madracis	Madracis myriaster
Eastern Brazil	-38.690278	-17.906944	Animalia	Chordata	Actinopterygii	Perciformes	Sparidae	Calamus	Calamus pennatula
Southern Caribbean	-71.7669754	12.38519478	Animalia	Arthropoda	Malacostraca	Decapoda	Alpheidae	Alpheus	Alpheus malleator
Eastern Brazil	-37.91666667	-13.36666667	Animalia	Chordata	Appendicularia	Copelata	Fritillariidae	Fritillaria	Fritillaria tenella
Southwestern Caribbean	-76.79206848	8.282483101	Animalia	Arthropoda	Malacostraca	Decapoda	Leucosiidae	Persephona	Persephona lichtensteinii
Southwestern Caribbean	-74.1286111	11.3298611	Animalia	Chordata	Actinopterygii	Perciformes	Pomacentridae	Stegastes	Stegastes diencaeus
Eastern Brazil	-38.69966507	-17.96133423	Animalia	Cnidaria	Anthozoa	Scleractinia	Faviidae	Mussismilia	Mussismilia braziliensis
Northeastern Brazil	-37.04	-10.94	Animalia	Arthropoda	Hexanauplia	Calanoida	Pseudodiaptomidae	Pseudodiaptomus	Pseudodiaptomus richardi
Southwestern Caribbean	-75.9233889	9.7905833	Animalia	Chordata	Actinopterygii	Perciformes	Pomacentridae	Stegastes	Stegastes leucostictus
Southwestern Caribbean	-75.6222229	10.54888916	Animalia	Mollusca	Bivalvia	Nuculanida	Nuculanidae	Nuculana	Nuculana acuta
Southern Caribbean	-71.72777557	12.4958334	Animalia	Echinodermata	Asteroidea	Paxillosida	Astropectinidae	Astropecten	Astropecten antillensis
Eastern Brazil	-38.9872	-13.9069	Animalia	Arthropoda	Malacostraca	Decapoda	Epialtidae	Notolopas	Notolopas brasiliensis
Southwestern Caribbean	-75.7888611	10.1708889	Animalia	Chordata	Actinopterygii	Perciformes	Haemulidae	Haemulon	Haemulon flavolineatum
Southern Caribbean	-68.74994659	12.01666641	Animalia	Cnidaria	Anthozoa	Scleractinia	Merulinidae	Orbicella	Orbicella faveolata
Southwestern Caribbean	-75.7464444	10.2341944	Animalia	Chordata	Actinopterygii	Perciformes	Scaridae	Scarus	Scarus iseri
Eastern Brazil	-38.69233322	-17.96733284	Animalia	Cnidaria	Anthozoa	Scleractinia	Faviidae	Mussismilia	Mussismilia braziliensis
Southwestern Caribbean	-75.8908333	9.8219444	Animalia	Chordata	Actinopterygii	Perciformes	Pomacentridae	Stegastes	Stegastes planifrons
Southwestern Caribbean	-79.0833	16.52	Animalia	Arthropoda	Hexanauplia	Calanoida	Aetideidae	Aetideus	Aetideus giesbrechti
Eastern Brazil	-37.6	-19.9	Animalia	Chaetognatha	Sagittoidea	Aphragmophora	Sagittidae	Flaccisagitta	Flaccisagitta enflata
Southern Caribbean	-64.90006256	10.12322044	Animalia	Arthropoda	Malacostraca	Amphipoda	Ampeliscidae	Ampelisca	Ampelisca bicarinata
Southwestern Caribbean	-73.68299866	11.43299961	Animalia	Arthropoda	Malacostraca	Decapoda	Polybiidae	Bathynectes	Bathynectes longispina
Southwestern Caribbean	-82.5	14.5	Animalia	Chordata	Reptilia	Testudines	Cheloniidae	Chelonia	Chelonia mydas
Southwestern Caribbean	-74.6763916	11.0961113	Animalia	Mollusca	Bivalvia	Arcida	Arcidae	Anadara	Anadara chemnitzii
Southern Caribbean	-68.26583099	10.85333347	Animalia	Arthropoda	Malacostraca	Amphipoda	Maeridae	Elasmopus	Elasmopus pocillimanus
Southwestern Caribbean	-76.02983333	10.1705	Animalia	Arthropoda	Malacostraca	Decapoda	Crangonidae	Parapontophilus	Parapontophilus gracilis
Southern Caribbean	-72.63833618	12.05472183	Animalia	Mollusca	Bivalvia	Arcida	Noetiidae	Arcopsis	Arcopsis adamsi
Northeastern Brazil	-36.30833333	-13.36666667	Animalia	Chaetognatha	Sagittoidea	Aphragmophora	Sagittidae	Serratosagitta	Serratosagitta serratodentata
Southwestern Caribbean	-74.25678253	11.02773571	Animalia	Mollusca	Gastropoda	[unassigned] Caenogastropoda	Epitoniidae	Epitonium	Epitonium sericifilum
Southwestern Caribbean	-78.71582031	9.49521637	Animalia	Chordata	Actinopterygii	Perciformes	Haemulidae	Anisotremus	Anisotremus virginicus
Southern Caribbean	-68.261	10.834	Animalia	Arthropoda	Hexanauplia	Calanoida	Paracalanidae	Paracalanus	Paracalanus aculeatus
Southwestern Caribbean	-74.10472222	11.35805556	Animalia	Arthropoda	Malacostraca	Decapoda	Portunidae	Portunus	Portunus anceps
Eastern Brazil	-41.75	-22.3833	Animalia	Arthropoda	Hexanauplia	Cyclopoida	Chondracanthidae	Acanthochondria	Acanthochondria triangularis
Southwestern Caribbean	-76.15984344	9.825098038	Animalia	Mollusca	Gastropoda	Neogastropoda	Muricidae	Vokesimurex	Vokesimurex olssoni
Southwestern Caribbean	-75.51667023	10.66666985	Animalia	Echinodermata	Echinoidea	Clypeasteroida	Clypeasteridae	Clypeaster	Clypeaster chesheri
Eastern Brazil	-38.65566635	-17.96800041	Animalia	Cnidaria	Anthozoa	Scleractinia	Faviidae	Mussismilia	Mussismilia braziliensis
Eastern Brazil	-38.66949844	-17.99200058	Animalia	Chordata	Actinopterygii	Perciformes	Chaetodontidae	Chaetodon	Chaetodon striatus
Southern Caribbean	-72.78045654	11.7865448	Animalia	Mollusca	Bivalvia	Venerida	Chamidae	Chama	Chama macerophylla
Southwestern Caribbean	-73.93000031	11.5	Animalia	Chordata	Actinopterygii	Perciformes	Echeneidae	Echeneis	Echeneis naucrates
Southwestern Caribbean	-75.70972443	9.779722214	Animalia	Mollusca	Bivalvia	Cardiida	Tellinidae	Pseudomacalia	Pseudomacalia antillarum
Southwestern Caribbean	-79.8506925	15.8041408	Animalia	Chordata	Actinopterygii	Perciformes	Carangidae	Caranx	Caranx ruber
Southwestern Caribbean	-78.8781662	9.488516808	Animalia	Cnidaria	Anthozoa	Scleractinia	Montastraeidae	Montastraea	Montastraea cavernosa
Southwestern Caribbean	-81.3752778	13.3136389	Animalia	Chordata	Actinopterygii	Perciformes	Scaridae	Sparisoma	Sparisoma viride
Southwestern Caribbean	-76.47816467	9.272500038	Animalia	Chordata	Actinopterygii	Zeiformes	Zeniontidae	Zenion	Zenion hololepis
Southern Caribbean	-72.48000336	11.80000019	Animalia	Chordata	Actinopterygii	Perciformes	Carangidae	Selene	Selene vomer
Southwestern Caribbean	-76.62835	9.08416667	Animalia	Arthropoda	Malacostraca	Decapoda	Munididae	Agononida	Agononida longipes
Southern Caribbean	-68.30361176	10.80861092	Animalia	Mollusca	Gastropoda	[unassigned] Caenogastropoda	Scaliolidae	Finella	Finella adamsi
Southwestern Caribbean	-77.3566666	8.6721666	Animalia	Chordata	Actinopterygii	Perciformes	Scaridae	Scarus	Scarus iseri
Eastern Brazil	-40.5025	-22.543	Animalia	Arthropoda	Hexanauplia	Cyclopoida	Corycaeidae	Corycaeus	Corycaeus speciosus
Southwestern Caribbean	-75.7464444	10.2341944	Animalia	Chordata	Actinopterygii	Perciformes	Pomacentridae	Microspathodon	Microspathodon chrysurus
Southwestern Caribbean	-75.7853889	9.7774167	Animalia	Chordata	Actinopterygii	Perciformes	Pomacentridae	Microspathodon	Microspathodon chrysurus
Southern Caribbean	-71.55208333	12.45313889	Animalia	Arthropoda	Malacostraca	Decapoda	Pseudorhombilidae	Speocarcinus	Speocarcinus lobatus
Guianan	-52.45299911	5.609000206	Animalia	Chordata	Actinopterygii	Tetraodontiformes	Tetraodontidae	Lagocephalus	Lagocephalus laevigatus
Southwestern Caribbean	-75.7855556	9.7794444	Animalia	Chordata	Actinopterygii	Perciformes	Pomacentridae	Stegastes	Stegastes variabilis
Southwestern Caribbean	-81.7258	12.5687	Animalia	Chordata	Actinopterygii	Perciformes	Lutjanidae	Lutjanus	Lutjanus mahogoni
Amazonia	-45.5	-1.25	Animalia	Chordata	Elasmobranchii	Myliobatiformes	Gymnuridae	Gymnura	Gymnura micrura
Southern Caribbean	-66.85712814	10.61994889	Animalia	Chordata	Actinopterygii	Scorpaeniformes	Scorpaenidae	Pterois	Pterois volitans
Guianan	-60.11500168	9.823332787	Animalia	Arthropoda	Malacostraca	Amphipoda	Parascelidae	Thyropus	Thyropus sphaeroma
Southwestern Caribbean	-78.9312973	9.476799965	Animalia	Cnidaria	Anthozoa	Scleractinia	Faviidae	Colpophyllia	Colpophyllia natans
Southwestern Caribbean	-74.1286111	11.3298611	Animalia	Chordata	Actinopterygii	Perciformes	Haemulidae	Haemulon	Haemulon aurolineatum
Southern Caribbean	-66.297778	10.833611	Animalia	Arthropoda	Malacostraca	Amphipoda	Ampeliscidae	Ampelisca	Ampelisca parapacifica
Eastern Brazil	-41.154	-22.883	Animalia	Mollusca	Gastropoda	Trochida	Solariellidae	Solariella	Solariella carvalhoi
Southwestern Caribbean	-75.25550079	11.08766747	Animalia	Mollusca	Bivalvia	Nuculanida	Nuculanidae	Nuculana	Nuculana acuta
Northeastern Brazil	-37.3829	-11.4466	Animalia	Arthropoda	Hexanauplia	Calanoida	Pontellidae	Labidocera	Labidocera fluviatilis
Southwestern Caribbean	-75.7464444	10.2341944	Animalia	Chordata	Actinopterygii	Perciformes	Haemulidae	Haemulon	Haemulon flavolineatum
Southwestern Caribbean	-82.13244629	9.251233101	Animalia	Cnidaria	Hydrozoa	Anthoathecata	Milleporidae	Millepora	Millepora alcicornis
Eastern Brazil	-38.42123	-15.86612	Animalia	Chordata	Actinopterygii	Syngnathiformes	Syngnathidae	Micrognathus	Micrognathus erugatus
Southwestern Caribbean	-77.3566666	8.6721666	Animalia	Chordata	Actinopterygii	Perciformes	Acanthuridae	Acanthurus	Acanthurus chirurgus
Southern Caribbean	-66.408889	11.189722	Animalia	Arthropoda	Malacostraca	Amphipoda	Maeridae	Elasmopus	Elasmopus rapax
Southwestern Caribbean	-74.25678199	11.02773606	Animalia	Arthropoda	Malacostraca	Decapoda	Penaeidae	Penaeus	Penaeus schmitti
Eastern Brazil	-38.7909	-13.1276	Animalia	Chordata	Actinopterygii	Perciformes	Chaetodontidae	Chaetodon	Chaetodon striatus
Amazonia	-46	1	Animalia	Chordata	Actinopterygii	Pleuronectiformes	Bothidae	Monolene	Monolene atrimana
Southwestern Caribbean	-78.9312973	9.476799965	Animalia	Chordata	Actinopterygii	Perciformes	Scaridae	Scarus	Scarus iseri
Southern Caribbean	-68.30833054	13.57499981	Animalia	Chordata	Actinopterygii	Perciformes	Xiphiidae	Xiphias	Xiphias gladius
Southwestern Caribbean	-75.7855556	9.7794444	Animalia	Chordata	Actinopterygii	Perciformes	Haemulidae	Haemulon	Haemulon plumierii
Southwestern Caribbean	-73.52950287	11.43833447	Animalia	Chordata	Actinopterygii	Ophidiiformes	Bythitidae	Diplacanthopoma	Diplacanthopoma brachysoma
Eastern Brazil	-40.0355	-21.99117	Animalia	Arthropoda	Hexanauplia	Calanoida	Clausocalanidae	Clausocalanus	Clausocalanus furcatus
Southwestern Caribbean	-75.70527649	9.423610687	Animalia	Mollusca	Bivalvia	Lucinida	Lucinidae	Lucinisca	Lucinisca centrifuga
Southwestern Caribbean	-81.3970667	13.3987167	Animalia	Chordata	Actinopterygii	Perciformes	Pomacentridae	Stegastes	Stegastes planifrons
Southwestern Caribbean	-79.83416748	9.395279884	Animalia	Arthropoda	Malacostraca	Decapoda	Palaemonidae	Leander	Leander tenuicornis
Southwestern Caribbean	-74.2318611	11.2490277	Animalia	Chordata	Actinopterygii	Perciformes	Acanthuridae	Acanthurus	Acanthurus coeruleus
Southern Caribbean	-69.76000214	12.02999973	Animalia	Cnidaria	Anthozoa	Corallimorpharia	Corallimorphidae	Corynactis	Corynactis parvula
Southern Caribbean	-67.08	10.68	Animalia	Chordata	Mammalia	Cetartiodactyla	Delphinidae	Orcinus	Orcinus orca
Southwestern Caribbean	-78.91248322	9.53880024	Animalia	Cnidaria	Anthozoa	Scleractinia	Poritidae	Porites	Porites astreoides
Guianan	-61.65454102	9.968916416	Animalia	Annelida	Polychaeta	Eunicida	Onuphidae	Diopatra	Diopatra tridentata
Guianan	-62.08281	10.19345	Animalia	Arthropoda	Malacostraca	Amphipoda	Phoxocephalidae	Heterophoxus	Heterophoxus oculatus
Southern Caribbean	-71.78044445	12.44681944	Animalia	Arthropoda	Malacostraca	Decapoda	Paguridae	Pylopagurus	Pylopagurus pattiae
Southwestern Caribbean	-81.7333333	12.5004167	Animalia	Chordata	Actinopterygii	Perciformes	Pomacentridae	Stegastes	Stegastes adustus
Southwestern Caribbean	-75.7464444	10.2341944	Animalia	Chordata	Actinopterygii	Perciformes	Scaridae	Sparisoma	Sparisoma viride
Southern Caribbean	-68.235	10.848	Animalia	Arthropoda	Hexanauplia	Cyclopoida	Oncaeidae	Oncaea	Oncaea mediterranea
Southern Caribbean	-66.85771942	11.74215031	Animalia	Chordata	Actinopterygii	Perciformes	Lutjanidae	Lutjanus	Lutjanus mahogoni
Guianan	-54.21670151	7.866700172	Animalia	Mollusca	Cephalopoda	Oegopsida	Histioteuthidae	Histioteuthis	Histioteuthis corona
Southwestern Caribbean	-78.88555145	9.543600082	Animalia	Cnidaria	Anthozoa	Scleractinia	Poritidae	Porites	Porites astreoides
Guianan	-58.3	10.276667	Animalia	Arthropoda	Malacostraca	Amphipoda	Phronimidae	Phronima	Phronima atlantica
Southern Caribbean	-63.81258	10.70813	Animalia	Arthropoda	Malacostraca	Amphipoda	Stenothoidae	Stenothoe	Stenothoe gallensis
Southern Caribbean	-68.27	10.816	Animalia	Arthropoda	Hexanauplia	Cyclopoida	Corycaeidae	Corycaeus	Corycaeus speciosus
Eastern Brazil	-38.687	-16.787	Animalia	Annelida	Polychaeta	Phyllodocida	Nereididae	Nereis	Nereis riisei
Guianan	-52.43333333	6.566666667	Animalia	Chordata	Actinopterygii	Lophiiformes	Ogcocephalidae	Zalieutes	Zalieutes mcgintyi
Guianan	-55	6	Animalia	Chordata	Actinopterygii	Perciformes	Malacanthidae	Caulolatilus	Caulolatilus guppyi
Amazonia	-44.45	-2.5	Animalia	Chordata	Actinopterygii	Perciformes	Sciaenidae	Micropogonias	Micropogonias furnieri
Southwestern Caribbean	-81.7333333	12.5004167	Animalia	Chordata	Actinopterygii	Perciformes	Pomacentridae	Stegastes	Stegastes adustus
Southern Caribbean	-68.263	10.836	Animalia	Mollusca	Bivalvia	Mytilida	Mytilidae	Brachidontes	Brachidontes modiolus
Southern Caribbean	-68.277	10.8364	Animalia	Porifera	Demospongiae	Poecilosclerida	Tedaniidae	Tedania	Tedania (Tedania) ignis
Southwestern Caribbean	-73.73555756	11.38249969	Animalia	Echinodermata	Ophiuroidea	Ophiurida	Ophiuridae	Ophiura	Ophiura acervata
Southwestern Caribbean	-83.56666565	15.35000038	Animalia	Chordata	Actinopterygii	Perciformes	Carangidae	Hemicaranx	Hemicaranx amblyrhynchus
Eastern Brazil	-38.681	-15.499	Animalia	Mollusca	Gastropoda	Siphonariida	Siphonariidae	Williamia	Williamia krebsii
Southern Caribbean	-73.0833	12.15	Animalia	Arthropoda	Hexanauplia	Calanoida	Rhincalanidae	Rhincalanus	Rhincalanus cornutus
Southwestern Caribbean	-75.7706389	10.1748611	Animalia	Chordata	Actinopterygii	Perciformes	Labridae	Bodianus	Bodianus rufus
Southwestern Caribbean	-75.7464444	10.2341944	Animalia	Chordata	Actinopterygii	Perciformes	Chaetodontidae	Chaetodon	Chaetodon sedentarius
Southwestern Caribbean	-82.805336	9.725000381	Animalia	Cnidaria	Anthozoa	Scleractinia	Siderastreidae	Siderastrea	Siderastrea radians
Southwestern Caribbean	-73.47166443	11.40638924	Animalia	Mollusca	Gastropoda	Neogastropoda	Muricidae	Paziella	Paziella oregonia
Southwestern Caribbean	-76.11055756	9.697777748	Animalia	Mollusca	Bivalvia	Nuculanida	Nuculanidae	Nuculana	Nuculana concentrica
Southern Caribbean	-71.47861111	12.59833333	Animalia	Arthropoda	Malacostraca	Decapoda	Polychelidae	Polycheles	Polycheles typhlops
Southwestern Caribbean	-73.41803333	11.27494444	Animalia	Chordata	Actinopterygii	Perciformes	Carangidae	Oligoplites	Oligoplites palometa
Eastern Brazil	-39.091389	-16.895833	Animalia	Chordata	Actinopterygii	Perciformes	Pomacanthidae	Pomacanthus	Pomacanthus paru
Southern Caribbean	-64.36745	10.39569	Animalia	Cnidaria	Anthozoa	Scleractinia	Poritidae	Porites	Porites astreoides
Southern Caribbean	-63.76464844	11.00590446	Animalia	Chordata	Actinopterygii	Scorpaeniformes	Scorpaenidae	Pterois	Pterois volitans
Eastern Brazil	-39.0263	-14.8816	Animalia	Arthropoda	Malacostraca	Decapoda	Panopeidae	Eurytium	Eurytium limosum
Southern Caribbean	-64.48300171	11.19999981	Animalia	Arthropoda	Malacostraca	Decapoda	Solenoceridae	Solenocera	Solenocera atlantidis
Southwestern Caribbean	-81.84861	12.17555	Animalia	Cnidaria	Anthozoa	Scleractinia	Faviidae	Diploria	Diploria labyrinthiformis
Southwestern Caribbean	-82.8116684	14.25333023	Animalia	Porifera	Demospongiae	Poecilosclerida	Hymedesmiidae	Phorbas	Phorbas amaranthus
Southern Caribbean	-68.2785	10.8538	Animalia	Bryozoa	Gymnolaemata	Cheilostomatida	Schizoporellidae	Schizoporella	Schizoporella pungens
Southwestern Caribbean	-75.7853889	9.7774167	Animalia	Chordata	Actinopterygii	Perciformes	Acanthuridae	Acanthurus	Acanthurus bahianus
Southwestern Caribbean	-76.23666382	9.783611298	Animalia	Cnidaria	Anthozoa	Scleractinia	Caryophylliidae	Caryophyllia	Caryophyllia (Caryophyllia) berteriana
Southern Caribbean	-70.24897766	12.28370953	Animalia	Mollusca	Bivalvia	Mytilida	Mytilidae	Amygdalum	Amygdalum sagittatum
Southern Caribbean	-61.43537	10.75813	Animalia	Mollusca	Gastropoda	Lepetellida	Fissurellidae	Fissurella	Fissurella nodosa
Southwestern Caribbean	-81.7312333	12.5131333	Animalia	Chordata	Actinopterygii	Perciformes	Scaridae	Scarus	Scarus iseri
Southwestern Caribbean	-75.7464444	10.2341944	Animalia	Chordata	Actinopterygii	Perciformes	Chaetodontidae	Chaetodon	Chaetodon capistratus
Guianan	-54.36666667	7.533333333	Animalia	Chordata	Actinopterygii	Ophidiiformes	Ophidiidae	Neobythites	Neobythites monocellatus
Southwestern Caribbean	-78.67510223	9.594666481	Animalia	Cnidaria	Anthozoa	Scleractinia	Astrocoeniidae	Stephanocoenia	Stephanocoenia intersepta
Southwestern Caribbean	-81.7333333	12.5004167	Animalia	Chordata	Actinopterygii	Perciformes	Pomacentridae	Stegastes	Stegastes diencaeus
Southwestern Caribbean	-81.7333333	12.5004167	Animalia	Echinodermata	Echinoidea	Cidaroida	Cidaridae	Eucidaris	Eucidaris tribuloides
Southwestern Caribbean	-75.8661389	9.7055278	Animalia	Chordata	Actinopterygii	Perciformes	Scaridae	Sparisoma	Sparisoma aurofrenatum
Southern Caribbean	-69.16500092	12.31858253	Animalia	Cnidaria	Anthozoa	Scleractinia	Merulinidae	Orbicella	Orbicella faveolata
Southern Caribbean	-69.87742	12.10022	Animalia	Arthropoda	Malacostraca	Amphipoda	Maeridae	Elasmopus	Elasmopus spinidactylus
Southwestern Caribbean	-79.838889	9.427778	Animalia	Chordata	Actinopterygii	Perciformes	Labridae	Halichoeres	Halichoeres bivittatus
Southwestern Caribbean	-75.7464444	10.2341944	Animalia	Chordata	Actinopterygii	Perciformes	Pomacentridae	Stegastes	Stegastes planifrons
Southwestern Caribbean	-78.9333	14.32	Animalia	Arthropoda	Hexanauplia	Calanoida	Aetideidae	Euchirella	Euchirella curticauda
Southern Caribbean	-68.23618	10.83522	Animalia	Arthropoda	Malacostraca	Amphipoda	Bateidae	Batea	Batea cuspidata
Southwestern Caribbean	-77.3566666	8.6721666	Animalia	Chordata	Actinopterygii	Perciformes	Pomacentridae	Microspathodon	Microspathodon chrysurus
Southwestern Caribbean	-78.72808075	9.488683701	Animalia	Cnidaria	Hydrozoa	Anthoathecata	Milleporidae	Millepora	Millepora complanata
Southwestern Caribbean	-82.11901855	9.267250061	Animalia	Cnidaria	Anthozoa	Scleractinia	Merulinidae	Orbicella	Orbicella franksi
Guianan	-61	10	Animalia	Chordata	Actinopterygii	Perciformes	Sciaenidae	Stellifer	Stellifer rastrifer
Southwestern Caribbean	-76.1325	9.96133333	Animalia	Arthropoda	Malacostraca	Decapoda	Paguridae	Xylopagurus	Xylopagurus anthonii
Southwestern Caribbean	-75.7464444	10.2341944	Animalia	Chordata	Actinopterygii	Perciformes	Scaridae	Scarus	Scarus iseri
Southwestern Caribbean	-78.90266418	9.544850349	Animalia	Cnidaria	Anthozoa	Scleractinia	Siderastreidae	Siderastrea	Siderastrea siderea
Eastern Brazil	-34	-21.16666667	Animalia	Chaetognatha	Sagittoidea	Aphragmophora	Sagittidae	Decipisagitta	Decipisagitta sibogae
Southwestern Caribbean	-81.41077423	13.35453987	Animalia	Chordata	Actinopterygii	Perciformes	Pomacentridae	Chromis	Chromis insolata
Southwestern Caribbean	-76.74441037	8.06816956	Animalia	Cnidaria	Anthozoa	Scleractinia	Pocilloporidae	Madracis	Madracis decactis
Southern Caribbean	-68.235278	10.8513	Animalia	Arthropoda	Malacostraca	Amphipoda	Liljeborgiidae	Idunella	Idunella andresi
Southern Caribbean	-68.2351	10.83507	Animalia	Echinodermata	Echinoidea	Camarodonta	Echinometridae	Echinometra	Echinometra lucunter
Southwestern Caribbean	-83.02999878	10.01000023	Animalia	Chordata	Actinopterygii	Perciformes	Serranidae	Rypticus	Rypticus subbifrenatus
Southwestern Caribbean	-78.9312973	9.476799965	Animalia	Cnidaria	Anthozoa	Scleractinia	Merulinidae	Orbicella	Orbicella faveolata
Southern Caribbean	-66.08839	10.53449	Animalia	Porifera	Demospongiae	Haplosclerida	Niphatidae	Amphimedon	Amphimedon viridis
Southern Caribbean	-68.45	11.9	Animalia	Arthropoda	Hexanauplia	Calanoida	Clausocalanidae	Clausocalanus	Clausocalanus jobei
Southwestern Caribbean	-75.7888611	10.1708889	Animalia	Chordata	Actinopterygii	Perciformes	Pomacentridae	Stegastes	Stegastes partitus
Southwestern Caribbean	-81.3762778	13.3178056	Animalia	Chordata	Actinopterygii	Perciformes	Pomacentridae	Stegastes	Stegastes planifrons
Southern Caribbean	-66.68903351	11.88223362	Animalia	Cnidaria	Anthozoa	Scleractinia	Merulinidae	Orbicella	Orbicella faveolata
Southwestern Caribbean	-75.7464444	10.2341944	Animalia	Chordata	Actinopterygii	Perciformes	Haemulidae	Haemulon	Haemulon flavolineatum
Eastern Brazil	-39.011111	-17.813056	Animalia	Chordata	Actinopterygii	Perciformes	Serranidae	Epinephelus	Epinephelus morio
Southwestern Caribbean	-79.69999695	9.600000381	Animalia	Chordata	Actinopterygii	Perciformes	Gobiidae	Coryphopterus	Coryphopterus venezuelae
Southwestern Caribbean	-75.8661389	9.7055278	Animalia	Chordata	Actinopterygii	Perciformes	Chaetodontidae	Chaetodon	Chaetodon ocellatus
Southwestern Caribbean	-75.8661389	9.7055278	Animalia	Chordata	Actinopterygii	Perciformes	Haemulidae	Haemulon	Haemulon plumierii
Southwestern Caribbean	-73.77444458	11.34166622	Animalia	Echinodermata	Ophiuroidea	Amphilepidida	Amphiuridae	Amphiura	Amphiura palmeri
Eastern Brazil	-39.0369	-13.9225	Animalia	Arthropoda	Malacostraca	Decapoda	Epialtidae	Notolopas	Notolopas brasiliensis
Eastern Brazil	-38.978611	-17.751944	Animalia	Mollusca	Gastropoda	Neogastropoda	Muricidae	Siratus	Siratus coltrorum
Southwestern Caribbean	-81.84489	12.17144	Animalia	Chordata	Actinopterygii	Tetraodontiformes	Ostraciidae	Lactophrys	Lactophrys triqueter
Southwestern Caribbean	-81.7333333	12.5004167	Animalia	Chordata	Actinopterygii	Perciformes	Scaridae	Scarus	Scarus taeniopterus
Southwestern Caribbean	-74.37999725	11.25	Animalia	Chordata	Actinopterygii	Perciformes	Pomacanthidae	Pomacanthus	Pomacanthus arcuatus
Southwestern Caribbean	-78.97785187	9.54576683	Animalia	Cnidaria	Anthozoa	Scleractinia	Merulinidae	Orbicella	Orbicella faveolata
Southwestern Caribbean	-75.7855556	9.7794444	Animalia	Chordata	Actinopterygii	Perciformes	Pomacentridae	Stegastes	Stegastes adustus
Eastern Brazil	-39.519	-19.765	Animalia	Cnidaria	Anthozoa	Alcyonacea	Plexauridae	Muricea	Muricea flamma
Southwestern Caribbean	-76.34166718	9.504170418	Animalia	Cnidaria	Hydrozoa	Leptothecata	Aglaopheniidae	Aglaophenia	Aglaophenia divaricata
Southern Caribbean	-70.39067841	11.60453033	Animalia	Echinodermata	Asteroidea	Paxillosida	Astropectinidae	Astropecten	Astropecten articulatus
Southwestern Caribbean	-78.87998199	9.583999634	Animalia	Chordata	Actinopterygii	Perciformes	Scaridae	Sparisoma	Sparisoma viride
Southwestern Caribbean	-74.14472198	11.38527775	Animalia	Mollusca	Gastropoda	Cephalaspidea	Scaphandridae	Scaphander	Scaphander watsoni
Amazonia	-50.6	3.9	Animalia	Arthropoda	Malacostraca	Decapoda	Penaeidae	Penaeus	Penaeus subtilis
Southwestern Caribbean	-78.65423584	9.524550438	Animalia	Chordata	Actinopterygii	Perciformes	Labridae	Bodianus	Bodianus rufus
Southwestern Caribbean	-75.8661389	9.7055278	Animalia	Chordata	Actinopterygii	Perciformes	Chaetodontidae	Chaetodon	Chaetodon capistratus
Northeastern Brazil	-37.4113	-11.4177	Animalia	Arthropoda	Malacostraca	Decapoda	Luciferidae	Belzebub	Belzebub faxoni
Southern Caribbean	-72.1831679	12.20438482	Animalia	Arthropoda	Malacostraca	Decapoda	Porcellanidae	Neopisosoma	Neopisosoma angustifrons
Eastern Brazil	-40.124	-20.138	Animalia	Mollusca	Gastropoda		Rissoellidae	Rissoella	Rissoella ornata
Eastern Brazil	-38.7	-12.7	Animalia	Chordata	Actinopterygii	Perciformes	Gerreidae	Eucinostomus	Eucinostomus argenteus
Southern Caribbean	-71.40158333	12.47497222	Animalia	Cnidaria	Anthozoa	Pennatulacea	Renillidae	Renilla	Renilla muelleri
Southwestern Caribbean	-81.3969667	13.3672333	Animalia	Chordata	Actinopterygii	Perciformes	Scaridae	Scarus	Scarus taeniopterus
Guianan	-60.25285912	9.480550289	Animalia	Arthropoda	Malacostraca	Decapoda	Raninidae	Raninoides	Raninoides louisianensis
Southwestern Caribbean	-78.77230072	9.59469986	Animalia	Cnidaria	Anthozoa	Scleractinia	Agariciidae	Agaricia	Agaricia tenuifolia
Southwestern Caribbean	-78.67510223	9.594666481	Animalia	Cnidaria	Anthozoa	Scleractinia	Siderastreidae	Siderastrea	Siderastrea siderea
Southwestern Caribbean	-77.33625	8.6420555	Animalia	Chordata	Actinopterygii	Perciformes	Pomacentridae	Stegastes	Stegastes planifrons
Southwestern Caribbean	-77.58	14.76	Animalia	Chordata	Actinopterygii	Perciformes	Coryphaenidae	Coryphaena	Coryphaena hippurus
Southwestern Caribbean	-73.46111111	11.42611111	Animalia	Cnidaria	Anthozoa	Alcyonacea	Spongiodermidae	Diodogorgia	Diodogorgia nodulifera
Southwestern Caribbean	-78.94436646	9.553649902	Animalia	Chordata	Actinopterygii	Perciformes	Chaetodontidae	Chaetodon	Chaetodon capistratus
Southern Caribbean	-63.85316849	10.68994999	Animalia	Arthropoda	Malacostraca	Amphipoda	Hyalidae	Apohyale	Apohyale media
Southwestern Caribbean	-81.8833306	12.1838833	Animalia	Chordata	Actinopterygii	Perciformes	Grammatidae	Gramma	Gramma loreto
Eastern Brazil	-40.3270144	-20.2567456	Animalia	Mollusca	Bivalvia	Venerida	Veneridae	Anomalocardia	Anomalocardia flexuosa
Guianan	-54.06666667	7.416666667	Animalia	Chordata	Actinopterygii	Scorpaeniformes	Scorpaenidae	Pontinus	Pontinus rathbuni
Southern Caribbean	-71.70333333	12.47611111	Animalia	Arthropoda	Malacostraca	Decapoda	Leucosiidae	Iliacantha	Iliacantha liodactylus
Amazonia	-50.3667	3.4	Animalia	Chordata	Actinopterygii	Perciformes	Sciaenidae	Macrodon	Macrodon ancylodon
Southwestern Caribbean	-75.7464444	10.2341944	Animalia	Chordata	Actinopterygii	Perciformes	Serranidae	Cephalopholis	Cephalopholis fulva
Southwestern Caribbean	-75.78515625	10.16429329	Animalia	Cnidaria	Anthozoa	Scleractinia	Meandrinidae	Dichocoenia	Dichocoenia stokesii
Northeastern Brazil	-36.2667	-10.4167	Animalia	Arthropoda	Malacostraca	Decapoda	Penaeidae	Penaeus	Penaeus schmitti
Eastern Brazil	-38.966111	-17.988611	Animalia	Mollusca	Gastropoda	Littorinimorpha	Rissoinidae	Phosinella	Phosinella cancellata
Southwestern Caribbean	-74.65416718	11.22966671	Animalia	Mollusca	Bivalvia	Pectinida	Propeamussiidae	Parvamussium	Parvamussium pourtalesianum
Southwestern Caribbean	-81.4143944	13.3655167	Animalia	Chordata	Actinopterygii	Perciformes	Pomacentridae	Stegastes	Stegastes planifrons
Southwestern Caribbean	-81.3906333	13.3887667	Animalia	Chordata	Actinopterygii	Perciformes	Pomacentridae	Microspathodon	Microspathodon chrysurus
Southern Caribbean	-71.70333099	12.47611141	Animalia	Echinodermata	Asteroidea	Paxillosida	Goniopectinidae	Prionaster	Prionaster elegans
Northeastern Brazil	-34.7388	-8.0753	Animalia	Chordata	Actinopterygii	Perciformes	Pomacentridae	Abudefduf	Abudefduf saxatilis
Southern Caribbean	-65.55000305	11.75	Animalia	Arthropoda	Malacostraca	Decapoda	Acanthephyridae	Notostomus	Notostomus gibbosus
Northeastern Brazil	-36.2833	-10.4083	Animalia	Chordata	Actinopterygii	Perciformes	Sciaenidae	Micropogonias	Micropogonias furnieri
Southwestern Caribbean	-75.8661389	9.7055278	Animalia	Chordata	Actinopterygii	Perciformes	Scaridae	Sparisoma	Sparisoma aurofrenatum
Eastern Brazil	-36.5	-16.5	Animalia	Chordata	Aves	Procellariiformes	Procellariidae	Puffinus	Puffinus gravis
Eastern Brazil	-38.63333333	-12.73333333	Animalia	Arthropoda	Malacostraca	Decapoda	Portunidae	Callinectes	Callinectes exasperatus
Guianan	-62.20807	10.29794	Animalia	Arthropoda	Malacostraca	Amphipoda	Ampeliscidae	Ampelisca	Ampelisca paria
Southwestern Caribbean	-79.84916687	9.395560265	Animalia	Arthropoda	Malacostraca	Decapoda	Hippolytidae	Latreutes	Latreutes fucorum
Southwestern Caribbean	-81.3970667	13.3987167	Animalia	Chordata	Actinopterygii	Perciformes	Haemulidae	Haemulon	Haemulon sciurus
Amazonia	-47.79999924	2.700000048	Animalia	Chordata	Actinopterygii	Argentiniformes	Argentinidae	Glossanodon	Glossanodon polli
Eastern Brazil	-38.29166667	-14.375	Animalia	Chaetognatha	Sagittoidea	Aphragmophora	Sagittidae	Decipisagitta	Decipisagitta sibogae
Southwestern Caribbean	-74.42	11.2	Animalia	Annelida	Polychaeta	Sabellida	Siboglinidae	Sclerolinum	Sclerolinum minor
Southern Caribbean	-68.15555573	10.5	Animalia	Arthropoda	Malacostraca	Amphipoda	Oedicerotidae	Ameroculodes	Ameroculodes edwardsi
Southwestern Caribbean	-75.7855556	9.7794444	Animalia	Chordata	Actinopterygii	Perciformes	Haemulidae	Haemulon	Haemulon flavolineatum
Southern Caribbean	-68.09999847	11.19999981	Animalia	Chordata	Actinopterygii	Scorpaeniformes	Scorpaenidae	Pontinus	Pontinus helena
Southwestern Caribbean	-75.7706389	10.1748611	Animalia	Chordata	Actinopterygii	Perciformes	Haemulidae	Haemulon	Haemulon aurolineatum
Southwestern Caribbean	-76.10305786	9.696389198	Animalia	Chordata	Actinopterygii	Pleuronectiformes	Paralichthyidae	Syacium	Syacium gunteri
Southern Caribbean	-64.34775	10.3891	Animalia	Cnidaria	Anthozoa	Scleractinia	Faviidae	Pseudodiploria	Pseudodiploria strigosa
Southern Caribbean	-64.10991669	10.89694977	Animalia	Arthropoda	Malacostraca	Amphipoda	Talitridae	Talorchestia	Talorchestia margaritae
Southwestern Caribbean	-77.3446666	8.639	Animalia	Chordata	Actinopterygii	Perciformes	Acanthuridae	Acanthurus	Acanthurus bahianus
Southwestern Caribbean	-75.7706389	10.1748611	Animalia	Chordata	Actinopterygii	Perciformes	Chaetodontidae	Chaetodon	Chaetodon sedentarius
Southwestern Caribbean	-77.34523976	8.642623123	Animalia	Mollusca	Gastropoda	Trochida	Tegulidae	Cittarium	Cittarium pica
Southwestern Caribbean	-78.94436646	9.553649902	Animalia	Cnidaria	Anthozoa	Scleractinia	Merulinidae	Orbicella	Orbicella faveolata
Southwestern Caribbean	-81.38748932	13.31753063	Animalia	Chordata	Actinopterygii	Perciformes	Labridae	Clepticus	Clepticus parrae
Southern Caribbean	-68.15555573	10.5	Animalia	Arthropoda	Malacostraca	Amphipoda	Melitidae	Melita	Melita stocki
Southern Caribbean	-68.30832672	12.20049953	Animalia	Cnidaria	Anthozoa	Scleractinia	Merulinidae	Orbicella	Orbicella annularis
Guianan	-53.00444412	5.488611221	Animalia	Chordata	Actinopterygii	Siluriformes	Ariidae	Sciades	Sciades couma
Southwestern Caribbean	-75.68223572	9.703083038	Animalia	Chordata	Actinopterygii	Tetraodontiformes	Monacanthidae	Monacanthus	Monacanthus ciliatus
Eastern Brazil	-38.971111	-17.426111	Animalia	Chordata	Actinopterygii	Perciformes	Acanthuridae	Acanthurus	Acanthurus bahianus
Southwestern Caribbean	-75.82516479	10.22416687	Animalia	Echinodermata	Ophiuroidea	Ophiurida	Ophiomusaidae	Ophiomusa	Ophiomusa acufera
Eastern Brazil	-39.027778	-17.478333	Animalia	Cnidaria	Hydrozoa	Anthoathecata	Milleporidae	Millepora	Millepora alcicornis
Southern Caribbean	-68.155556	10.5	Animalia	Arthropoda	Malacostraca	Amphipoda	Hyalidae	Apohyale	Apohyale media
Southwestern Caribbean	-82.802	17.242	Animalia	Arthropoda	Hexanauplia	Calanoida	Paracalanidae	Acrocalanus	Acrocalanus longicornis
Southwestern Caribbean	-75.7888611	10.1708889	Animalia	Chordata	Actinopterygii	Perciformes	Scaridae	Scarus	Scarus iseri
Southwestern Caribbean	-75.7888611	10.1708889	Animalia	Chordata	Actinopterygii	Perciformes	Pomacentridae	Stegastes	Stegastes diencaeus
Southern Caribbean	-70.10621643	12.28170013	Animalia	Porifera	Demospongiae	Clionaida	Placospongiidae	Placospongia	Placospongia melobesioides
Southwestern Caribbean	-81.3969667	13.3672333	Animalia	Chordata	Actinopterygii	Perciformes	Pomacentridae	Stegastes	Stegastes planifrons
Southern Caribbean	-68.23527527	10.85130024	Animalia	Mollusca	Gastropoda	[unassigned] Caenogastropoda	Cerithiidae	Cerithium	Cerithium litteratum
Eastern Brazil	-38.918889	-17.745556	Animalia	Cnidaria	Anthozoa	Scleractinia	Meandrinidae	Meandrina	Meandrina brasiliensis
Southern Caribbean	-67.866806	13	Animalia	Chordata	Actinopterygii	Perciformes	Scombridae	Thunnus	Thunnus albacares
Guianan	-52.16555405	4.823888779	Animalia	Chordata	Actinopterygii	Perciformes	Sciaenidae	Cynoscion	Cynoscion steindachneri
Southwestern Caribbean	-78.7971344	9.511650085	Animalia	Cnidaria	Anthozoa	Scleractinia	Agariciidae	Agaricia	Agaricia tenuifolia
Southwestern Caribbean	-81.7312333	12.5131333	Animalia	Chordata	Actinopterygii	Perciformes	Scaridae	Sparisoma	Sparisoma viride
Southern Caribbean	-72.63805389	12.05666637	Animalia	Mollusca	Bivalvia	Pectinida	Pectinidae	Euvola	Euvola chazaliei
Eastern Brazil	-38.70333481	-17.96416664	Animalia	Cnidaria	Anthozoa	Scleractinia	Faviidae	Mussismilia	Mussismilia braziliensis
Southern Caribbean	-66.06352687	10.57838797	Animalia	Chordata	Actinopterygii	Scorpaeniformes	Scorpaenidae	Pterois	Pterois volitans
Guianan	-51.03062	5.4925	Animalia	Chordata	Aves	Pelecaniformes	Fregatidae	Fregata	Fregata magnificens
Amazonia	-44.45	-2.5	Animalia	Chordata	Actinopterygii	Siluriformes	Ariidae	Bagre	Bagre bagre
Southern Caribbean	-66.70576477	11.76636696	Animalia	Cnidaria	Anthozoa	Scleractinia	Merulinidae	Orbicella	Orbicella annularis
Northeastern Brazil	-34.9896	-8.5058	Animalia	Arthropoda	Malacostraca	Isopoda	Sphaeromatidae	Cymodoce	Cymodoce brasiliensis
Southern Caribbean	-70.30796814	12.26119995	Animalia	Mollusca	Gastropoda	Neogastropoda	Turridae	Polystira	Polystira albida
Eastern Brazil	-38.65333176	-17.95516586	Animalia	Cnidaria	Anthozoa	Scleractinia	Faviidae	Mussismilia	Mussismilia braziliensis
Southern Caribbean	-64.67	10.5	Animalia	Mollusca	Bivalvia	Pectinida	Pectinidae	Flexopecten	Flexopecten glaber
Eastern Brazil	-40.2634465	-20.3091058	Animalia	Annelida	Polychaeta	Phyllodocida	Goniadidae	Glycinde	Glycinde multidens
Southwestern Caribbean	-75.5	10.5	Animalia	Chordata	Reptilia	Testudines	Cheloniidae	Eretmochelys	Eretmochelys imbricata
Southwestern Caribbean	-78.9312973	9.476799965	Animalia	Cnidaria	Anthozoa	Scleractinia	Poritidae	Porites	Porites astreoides
Southwestern Caribbean	-76.67	9.113	Animalia	Echinodermata	Crinoidea	Comatulida	Rhizocrinidae	Democrinus	Democrinus conifer
Amazonia	-48.59999847	2.700000048	Animalia	Chordata	Actinopterygii	Perciformes	Lutjanidae	Lutjanus	Lutjanus synagris
Eastern Brazil	-35.91666667	-20.75	Animalia	Chordata	Appendicularia	Copelata	Oikopleuridae	Oikopleura	Oikopleura (Vexillaria) rufescens
Southwestern Caribbean	-81.84838	12.20249	Animalia	Chordata	Elasmobranchii	Orectolobiformes	Ginglymostomatidae	Ginglymostoma	Ginglymostoma cirratum
Southern Caribbean	-72.55999756	12	Animalia	Chordata	Actinopterygii	Perciformes	Sciaenidae	Macrodon	Macrodon ancylodon
Southwestern Caribbean	-74.41619873	10.78577423	Animalia	Chordata	Actinopterygii	Pleuronectiformes	Paralichthyidae	Citharichthys	Citharichthys spilopterus
Southwestern Caribbean	-75.18499756	11.03583336	Animalia	Chordata	Actinopterygii	Perciformes	Acropomatidae	Synagrops	Synagrops spinosus
Southern Caribbean	-71.83333588	12.57166672	Animalia	Echinodermata	Holothuroidea	Molpadida	Molpadiidae	Molpadia	Molpadia cubana
Southern Caribbean	-71.9600296	12.18156624	Animalia	Cnidaria	Anthozoa	Actiniaria	Aiptasiidae	Bartholomea	Bartholomea annulata
Southwestern Caribbean	-76.11055756	9.697777748	Animalia	Mollusca	Bivalvia	Arcida	Glycymerididae	Glycymeris	Glycymeris decussata
Southwestern Caribbean	-74.68611145	11.15138912	Animalia	Echinodermata	Echinoidea	Spatangoida	Brissidae	Brissopsis	Brissopsis atlantica
Southwestern Caribbean	-75.7888611	10.1708889	Animalia	Chordata	Actinopterygii	Perciformes	Chaetodontidae	Chaetodon	Chaetodon capistratus
Southern Caribbean	-66.29939	10.64185	Animalia	Chordata	Actinopterygii	Perciformes	Acanthuridae	Acanthurus	Acanthurus chirurgus
Southwestern Caribbean	-82.10121918	9.282516479	Animalia	Cnidaria	Anthozoa	Scleractinia	Acroporidae	Acropora	Acropora cervicornis
Southwestern Caribbean	-81.38748932	13.31753063	Animalia	Mollusca	Gastropoda	Trochida	Tegulidae	Tegula	Tegula lividomaculata
Southwestern Caribbean	-75.76916504	10.00083447	Animalia	Chordata	Elasmobranchii	Torpediniformes	Narcinidae	Diplobatis	Diplobatis colombiensis
Southwestern Caribbean	-76.25	10.472	Animalia	Chordata	Actinopterygii	Aulopiformes	Ipnopidae	Ipnops	Ipnops murrayi
Southern Caribbean	-72.12916667	12.52983333	Animalia	Arthropoda	Malacostraca	Decapoda	Penaeidae	Penaeopsis	Penaeopsis serrata
Eastern Brazil	-40.3228134	-20.2509861	Animalia	Mollusca	Bivalvia	Venerida	Veneridae	Anomalocardia	Anomalocardia flexuosa
Amazonia	-47.05	0.55	Animalia	Arthropoda	Malacostraca	Decapoda	Albuneidae	Albunea	Albunea paretii
Southwestern Caribbean	-75.7855556	9.7794444	Animalia	Chordata	Actinopterygii	Perciformes	Scaridae	Scarus	Scarus iseri
Southwestern Caribbean	-74.2318611	11.2490277	Animalia	Chordata	Actinopterygii	Perciformes	Chaetodontidae	Chaetodon	Chaetodon sedentarius
Southern Caribbean	-71.70333099	12.47611141	Animalia	Mollusca	Bivalvia	Cardiida	Tellinidae	Macoploma	Macoploma tageliformis
Southwestern Caribbean	-78.88126373	9.562049866	Animalia	Cnidaria	Anthozoa	Scleractinia	Poritidae	Porites	Porites astreoides
Southwestern Caribbean	-75.7888611	10.1708889	Animalia	Chordata	Actinopterygii	Perciformes	Chaetodontidae	Chaetodon	Chaetodon capistratus
Southwestern Caribbean	-82.80583191	9.75	Animalia	Chordata	Actinopterygii	Perciformes	Lutjanidae	Lutjanus	Lutjanus mahogoni
Northeastern Brazil	-32.5	-9.5	Animalia	Chordata	Aves	Procellariiformes	Procellariidae	Puffinus	Puffinus gravis
Northeastern Brazil	-32.0667	-6.8333	Animalia	Arthropoda	Hexanauplia	Calanoida	Paracalanidae	Ischnocalanus	Ischnocalanus gracilis
Southern Caribbean	-73.34999847	11.5	Animalia	Chordata	Actinopterygii	Perciformes	Lutjanidae	Ocyurus	Ocyurus chrysurus
Guianan	-52.61972046	5.161944389	Animalia	Chordata	Actinopterygii	Tetraodontiformes	Tetraodontidae	Colomesus	Colomesus psittacus
Guianan	-50.9715	5.49	Animalia	Echinodermata	Asteroidea	Paxillosida	Astropectinidae	Astropecten	Astropecten cingulatus
Southern Caribbean	-68.26583099	10.85333347	Animalia	Mollusca	Gastropoda		Acteonidae	Acteon	Acteon splendidulus
Northeastern Brazil	-34.8167	-7.5667	Animalia	Chordata	Actinopterygii	Pleuronectiformes	Achiridae	Achirus	Achirus lineatus
Guianan	-52.25249863	4.899166584	Animalia	Chordata	Elasmobranchii	Carcharhiniformes	Carcharhinidae	Carcharhinus	Carcharhinus leucas
Southern Caribbean	-71.76697222	12.38519444	Animalia	Arthropoda	Malacostraca	Decapoda	Pseudorhombilidae	Speocarcinus	Speocarcinus lobatus
Amazonia	-47.5	0.400000006	Animalia	Chordata	Actinopterygii	Siluriformes	Ariidae	Notarius	Notarius grandicassis
Southern Caribbean	-70.42993927	12.23042011	Animalia	Arthropoda	Malacostraca	Decapoda	Inachoididae	Anasimus	Anasimus latus
Southern Caribbean	-60.52000046	11.31444454	Animalia	Chordata	Actinopterygii	Perciformes	Labridae	Halichoeres	Halichoeres bivittatus
Southwestern Caribbean	-78.72808075	9.488683701	Animalia	Cnidaria	Anthozoa	Scleractinia	Merulinidae	Orbicella	Orbicella faveolata
Southwestern Caribbean	-81.7312333	12.5131333	Animalia	Chordata	Actinopterygii	Perciformes	Pomacentridae	Stegastes	Stegastes diencaeus
Guianan	-53.46861267	5.572499752	Animalia	Chordata	Actinopterygii	Perciformes	Carangidae	Caranx	Caranx latus
Southwestern Caribbean	-74.2397	11.20797	Animalia	Chordata	Actinopterygii	Perciformes	Gobiidae	Elacatinus	Elacatinus illecebrosus
Southwestern Caribbean	-78.88553619	9.543600082	Animalia	Cnidaria	Hydrozoa	Anthoathecata	Milleporidae	Millepora	Millepora alcicornis
Eastern Brazil	-38.9636	-13.8892	Animalia	Arthropoda	Malacostraca	Decapoda	Alpheidae	Alpheus	Alpheus formosus
Southern Caribbean	-60.52944565	11.35611057	Animalia	Chordata	Actinopterygii	Tetraodontiformes	Tetraodontidae	Canthigaster	Canthigaster rostrata
Southwestern Caribbean	-75.76916504	10.00083447	Animalia	Chordata	Actinopterygii	Lophiiformes	Ogcocephalidae	Halieutichthys	Halieutichthys aculeatus
Southwestern Caribbean	-75.7706389	10.1748611	Animalia	Chordata	Actinopterygii	Perciformes	Labridae	Bodianus	Bodianus rufus
Northeastern Brazil	-34.7533	-8.0699	Animalia	Chordata	Actinopterygii	Perciformes	Serranidae	Alphestes	Alphestes afer
Guianan	-59.06700134	8.883000374	Animalia	Cnidaria	Anthozoa	Scleractinia	Flabellidae	Javania	Javania cailleti
Guianan	-55	6.800000191	Animalia	Chordata	Actinopterygii	Perciformes	Lutjanidae	Lutjanus	Lutjanus purpureus
Guianan	-52.13299942	4.916999817	Animalia	Chordata	Actinopterygii	Perciformes	Gobiidae	Bathygobius	Bathygobius soporator
Southwestern Caribbean	-75.7706389	10.1748611	Animalia	Chordata	Actinopterygii	Perciformes	Pomacentridae	Stegastes	Stegastes adustus
Southwestern Caribbean	-75.8658333	9.7058333	Animalia	Chordata	Actinopterygii	Perciformes	Pomacentridae	Stegastes	Stegastes leucostictus
Southern Caribbean	-73.19999695	13.06700039	Animalia	Arthropoda	Malacostraca	Decapoda	Sergestidae	Allosergestes	Allosergestes sargassi
Southwestern Caribbean	-79.84102806	15.8090561	Animalia	Chordata	Actinopterygii	Perciformes	Labridae	Clepticus	Clepticus parrae
Southwestern Caribbean	-78.9777832	9.546382904	Animalia	Cnidaria	Anthozoa	Scleractinia	Agariciidae	Agaricia	Agaricia tenuifolia
Guianan	-52.45500183	5.615277767	Animalia	Chordata	Actinopterygii	Perciformes	Sciaenidae	Lonchurus	Lonchurus lanceolatus
Southern Caribbean	-70.37075806	11.9731102	Animalia	Arthropoda	Malacostraca	Amphipoda	Phoxocephalidae	Heterophoxus	Heterophoxus oculatus
Southern Caribbean	-64.8949585	10.08979988	Animalia	Arthropoda	Malacostraca	Amphipoda	Phoxocephalidae	Metharpinia	Metharpinia floridana
Southwestern Caribbean	-75.8908333	9.8219444	Animalia	Chordata	Actinopterygii	Perciformes	Pomacanthidae	Holacanthus	Holacanthus ciliaris
Eastern Brazil	-38.678889	-18.048056	Animalia	Chordata	Actinopterygii	Perciformes	Haemulidae	Anisotremus	Anisotremus virginicus
Northeastern Brazil	-34.8821	-7.7697	Animalia	Annelida	Polychaeta	Spionida	Spionidae	Streblospio	Streblospio benedicti
Southwestern Caribbean	-76.45388794	9.29777813	Animalia	Mollusca	Gastropoda	Neogastropoda	Olividae	Olivella	Olivella olssoni
Southwestern Caribbean	-81.37653997	13.39296244	Animalia	Chordata	Actinopterygii	Perciformes	Lutjanidae	Lutjanus	Lutjanus synagris
Southwestern Caribbean	-81.3762778	13.3178056	Animalia	Echinodermata	Echinoidea	Diadematoida	Diadematidae	Diadema	Diadema antillarum
Southern Caribbean	-72.38102722	12.09044456	Animalia	Mollusca	Bivalvia	Cardiida	Cardiidae	Microcardium	Microcardium tinctum
Southern Caribbean	-72.55999756	12	Animalia	Chordata	Actinopterygii	Perciformes	Acropomatidae	Synagrops	Synagrops bellus
Southwestern Caribbean	-79.84102806	15.8090561	Animalia	Chordata	Actinopterygii	Perciformes	Labridae	Halichoeres	Halichoeres bivittatus
Southwestern Caribbean	-81.8605528	12.1861111	Animalia	Chordata	Actinopterygii	Perciformes	Serranidae	Hypoplectrus	Hypoplectrus nigricans
Southwestern Caribbean	-81.84489	12.17144	Animalia	Chordata	Actinopterygii	Perciformes	Mullidae	Mulloidichthys	Mulloidichthys martinicus
Southwestern Caribbean	-76.90097096	8.37165988	Animalia	Arthropoda	Malacostraca	Decapoda	Inachoididae	Stenorhynchus	Stenorhynchus seticornis
Southern Caribbean	-64.67	10.5	Animalia	Porifera	Demospongiae	Haplosclerida	Phloeodictyidae	Oceanapia	Oceanapia robusta
Guianan	-51.47633333	5.822833333	Animalia	Echinodermata	Ophiuroidea	Ophiurida	Ophiuridae	Ophiura	Ophiura fallax
Amazonia	-44.4333	-2.7	Animalia	Chordata	Actinopterygii	Perciformes	Sciaenidae	Nebris	Nebris microps
Southern Caribbean	-60.45	11.76666667	Animalia	Chordata	Actinopterygii	Perciformes	Coryphaenidae	Coryphaena	Coryphaena equiselis
Northeastern Brazil	-37.3829	-11.4466	Animalia	Arthropoda	Hexanauplia	Calanoida	Paracalanidae	Parvocalanus	Parvocalanus crassirostris
Eastern Brazil	-39.050833	-17.605278	Animalia	Chordata	Actinopterygii	Anguilliformes	Muraenidae	Gymnothorax	Gymnothorax funebris
Southwestern Caribbean	-75.9233889	9.7905833	Animalia	Chordata	Actinopterygii	Perciformes	Serranidae	Cephalopholis	Cephalopholis cruentata
Southern Caribbean	-68.7833	13.07	Animalia	Arthropoda	Hexanauplia	Calanoida	Euchaetidae	Euchaeta	Euchaeta marina
Southwestern Caribbean	-75.7706389	10.1748611	Animalia	Chordata	Actinopterygii	Perciformes	Scaridae	Sparisoma	Sparisoma viride
Southern Caribbean	-64.633	10.333	Animalia	Chordata	Mammalia	Cetartiodactyla	Balaenopteridae	Balaenoptera	Balaenoptera physalus
Southwestern Caribbean	-78.6761322	9.575283051	Animalia	Cnidaria	Anthozoa	Scleractinia	Merulinidae	Orbicella	Orbicella faveolata
Southwestern Caribbean	-78.9063797	9.545249939	Animalia	Cnidaria	Anthozoa	Scleractinia	Agariciidae	Agaricia	Agaricia tenuifolia
Southwestern Caribbean	-77.3566666	8.6721666	Animalia	Chordata	Actinopterygii	Perciformes	Scaridae	Scarus	Scarus taeniopterus
Southwestern Caribbean	-74.1286111	11.3298611	Animalia	Chordata	Actinopterygii	Perciformes	Pomacentridae	Stegastes	Stegastes adustus
Southern Caribbean	-72.61083333	11.88472222	Animalia	Cnidaria	Anthozoa	Alcyonacea	Spongiodermidae	Diodogorgia	Diodogorgia nodulifera
Southwestern Caribbean	-78.77921295	9.595999718	Animalia	Cnidaria	Anthozoa	Scleractinia	Poritidae	Porites	Porites astreoides
Southwestern Caribbean	-81.41077719	13.35454008	Animalia	Arthropoda	Malacostraca	Decapoda	Hippolytidae	Tozeuma	Tozeuma carolinense
Southwestern Caribbean	-76.566	9.22	Animalia	Echinodermata	Crinoidea	Comatulida	Rhizocrinidae	Democrinus	Democrinus conifer
Guianan	-53.91	9.01	Animalia	Chordata	Actinopterygii	Perciformes	Scombridae	Thunnus	Thunnus thynnus
Southwestern Caribbean	-77.3566666	8.6721666	Animalia	Chordata	Actinopterygii	Perciformes	Acanthuridae	Acanthurus	Acanthurus coeruleus
Eastern Brazil	-40.167	-20.867	Animalia	Cnidaria	Anthozoa	Scleractinia	Pocilloporidae	Madracis	Madracis brueggemanni
Southwestern Caribbean	-81.34999847	16.83300018	Animalia	Arthropoda	Malacostraca	Stomatopoda	Squillidae	Squilla	Squilla caribaea
Southwestern Caribbean	-75.7706389	10.1748611	Animalia	Chordata	Actinopterygii	Perciformes	Acanthuridae	Acanthurus	Acanthurus coeruleus
Southwestern Caribbean	-74.4148941	10.87506008	Animalia	Chordata	Actinopterygii	Perciformes	Gerreidae	Eucinostomus	Eucinostomus melanopterus
Southwestern Caribbean	-74.13193088	11.32802633	Animalia	Cnidaria	Anthozoa	Scleractinia	Astrocoeniidae	Stephanocoenia	Stephanocoenia intersepta
Southwestern Caribbean	-81.4142778	13.3623667	Animalia	Chordata	Actinopterygii	Perciformes	Scaridae	Scarus	Scarus iseri
Southwestern Caribbean	-82.10121918	9.282516479	Animalia	Chordata	Actinopterygii	Perciformes	Scaridae	Sparisoma	Sparisoma aurofrenatum
Southwestern Caribbean	-82.1863	9.35076	Animalia	Porifera	Demospongiae	Haplosclerida	Petrosiidae	Neopetrosia	Neopetrosia cristata
Southwestern Caribbean	-81.3762778	13.3178056	Animalia	Chordata	Actinopterygii	Perciformes	Lutjanidae	Ocyurus	Ocyurus chrysurus
Southwestern Caribbean	-77.3566666	8.6721666	Animalia	Chordata	Actinopterygii	Perciformes	Scaridae	Scarus	Scarus taeniopterus
Southern Caribbean	-70.21909	12.08427	Animalia	Arthropoda	Malacostraca	Amphipoda	Hyalidae	Hyale	Hyale pygmaea
Amazonia	-50.55	3.5	Animalia	Chordata	Actinopterygii	Perciformes	Sciaenidae	Cynoscion	Cynoscion acoupa
Southwestern Caribbean	-79.59722137	9.613059998	Animalia	Arthropoda	Malacostraca	Decapoda	Hippolytidae	Trachycaris	Trachycaris restricta
Southwestern Caribbean	-75.8908333	9.8219444	Animalia	Chordata	Actinopterygii	Perciformes	Chaetodontidae	Chaetodon	Chaetodon capistratus
Eastern Brazil	-38.70183182	-17.95999908	Animalia	Cnidaria	Anthozoa	Scleractinia	Faviidae	Mussismilia	Mussismilia braziliensis
Northeastern Brazil	-32	-9.983	Animalia	Arthropoda	Ostracoda	Halocyprida	Halocyprididae	Paraconchoecia	Paraconchoecia oblonga
Southern Caribbean	-66.466805	11.433473	Animalia	Chordata	Actinopterygii	Perciformes	Scombridae	Katsuwonus	Katsuwonus pelamis
Southwestern Caribbean	-79.69999695	9.600000381	Animalia	Chordata	Actinopterygii	Perciformes	Gobiidae	Coryphopterus	Coryphopterus glaucofraenum
Southwestern Caribbean	-75.7888611	10.1708889	Animalia	Chordata	Actinopterygii	Perciformes	Acanthuridae	Acanthurus	Acanthurus coeruleus
Southwestern Caribbean	-79.58055878	9.619999886	Animalia	Cnidaria	Anthozoa	Scleractinia	Poritidae	Porites	Porites divaricata
Southwestern Caribbean	-79.0833	16.52	Animalia	Arthropoda	Hexanauplia	Calanoida	Aetideidae	Euchirella	Euchirella venusta
Guianan	-57.09999847	5.900000095	Animalia	Chordata	Actinopterygii	Perciformes	Sciaenidae	Macrodon	Macrodon ancylodon
Guianan	-58.40000153	9.164999962	Animalia	Arthropoda	Malacostraca	Amphipoda	Oxycephalidae	Oxycephalus	Oxycephalus clausi
Eastern Brazil	-39.91	-20.005	Animalia	Mollusca	Gastropoda	Littorinimorpha	Rissoinidae	Zebinella	Zebinella princeps
Northeastern Brazil	-41.65	-2.8667	Animalia	Chordata	Actinopterygii	Pleuronectiformes	Achiridae	Trinectes	Trinectes microphthalmus
Southwestern Caribbean	-76.5	13.5	Animalia	Chordata	Reptilia	Testudines	Cheloniidae	Caretta	Caretta caretta
Southern Caribbean	-71.73860931	12.50972176	Animalia	Mollusca	Bivalvia	Cardiida	Tellinidae	Pseudomacalia	Pseudomacalia antillarum
Southern Caribbean	-68.74994659	12.01666641	Animalia	Cnidaria	Anthozoa	Scleractinia	Poritidae	Porites	Porites porites
Southwestern Caribbean	-73.69650269	11.45250034	Animalia	Echinodermata	Ophiuroidea	Ophioleucida	Ophiernidae	Ophiernus	Ophiernus adspersus
Southern Caribbean	-71.95477778	12.292	Animalia	Arthropoda	Malacostraca	Decapoda	Portunidae	Portunus	Portunus anceps
Southwestern Caribbean	-75.7464444	10.2341944	Animalia	Chordata	Actinopterygii	Perciformes	Pomacentridae	Stegastes	Stegastes planifrons
Southwestern Caribbean	-73.45183563	11.49216747	Animalia	Echinodermata	Asteroidea	Forcipulatida	Zoroasteridae	Cnemidaster	Cnemidaster sigsbeei
Guianan	-62.08306	10.20129	Animalia	Arthropoda	Malacostraca	Amphipoda	Phoxocephalidae	Heterophoxus	Heterophoxus oculatus
Eastern Brazil	-38.65566635	-17.96800041	Animalia	Cnidaria	Anthozoa	Scleractinia	Siderastreidae	Siderastrea	Siderastrea siderea
Eastern Brazil	-37.315	-18.059	Animalia	Mollusca	Gastropoda	Littorinimorpha	Naticidae	Polinices	Polinices lacteus
Guianan	-59.505	9.588333	Animalia	Arthropoda	Malacostraca	Amphipoda	Brachyscelidae	Brachyscelus	Brachyscelus crusculum
Southwestern Caribbean	-74.17138889	11.39166667	Animalia	Arthropoda	Malacostraca	Decapoda	Pandalidae	Plesionika	Plesionika longicauda
Southern Caribbean	-72.90000153	12.10000038	Animalia	Chordata	Actinopterygii	Perciformes	Epigonidae	Epigonus	Epigonus macrops
Southwestern Caribbean	-75.7464444	10.2341944	Animalia	Chordata	Actinopterygii	Perciformes	Scaridae	Sparisoma	Sparisoma viride
Southwestern Caribbean	-81.7333333	12.5004167	Animalia	Chordata	Actinopterygii	Perciformes	Pomacentridae	Stegastes	Stegastes diencaeus
Amazonia	-44.4167	-2.5333	Animalia	Chordata	Actinopterygii	Perciformes	Haemulidae	Orthopristis	Orthopristis ruber
Southwestern Caribbean	-74.10610962	11.35666656	Animalia	Echinodermata	Echinoidea	Cidaroida	Cidaridae	Eucidaris	Eucidaris tribuloides
Southern Caribbean	-64.34775	10.3891	Animalia	Echinodermata	Echinoidea	Camarodonta	Echinometridae	Echinometra	Echinometra viridis
Guianan	-60.38299942	10.53299999	Animalia	Echinodermata	Holothuroidea	Holothuriida	Holothuriidae	Holothuria	Holothuria (Cystipus) occidentalis
Southwestern Caribbean	-78.94626617	9.551016808	Animalia	Chordata	Actinopterygii	Perciformes	Scaridae	Sparisoma	Sparisoma viride
Southern Caribbean	-68.283	12.083	Animalia	Porifera	Demospongiae	Poecilosclerida	Desmacididae	Desmapsamma	Desmapsamma anchorata
Southern Caribbean	-66.23356	10.65126	Animalia	Porifera	Demospongiae	Dictyoceratida	Irciniidae	Ircinia	Ircinia felix
Southern Caribbean	-68.23666111	10.83328	Animalia	Mollusca	Gastropoda	[unassigned] Caenogastropoda	Cerithiidae	Cerithium	Cerithium litteratum
Eastern Brazil	-38.742	-13.646	Animalia	Mollusca	Gastropoda	Littorinimorpha	Rissoidae	Benthonellania	Benthonellania xanthias
Southwestern Caribbean	-83.01000214	10	Animalia	Chordata	Actinopterygii	Perciformes	Tripterygiidae	Enneanectes	Enneanectes boehlkei
Southern Caribbean	-71.96697235	12.27852821	Animalia	Mollusca	Bivalvia	Myida	Myidae	Sphenia	Sphenia fragilis
Southern Caribbean	-70.41706848	12.2221899	Animalia	Arthropoda	Malacostraca	Decapoda	Leucosiidae	Iliacantha	Iliacantha liodactylus
Guianan	-52.31666946	6.116670132	Animalia	Echinodermata	Echinoidea	Camarodonta	Trigonocidaridae	Genocidaris	Genocidaris maculata
Southern Caribbean	-72.38102722	12.09044456	Animalia	Mollusca	Gastropoda	[unassigned] Caenogastropoda	Turritellidae	Vermicularia	Vermicularia spirata
Southern Caribbean	-69.68	14.56	Animalia	Chordata	Actinopterygii	Perciformes	Scombridae	Thunnus	Thunnus albacares
Southwestern Caribbean	-75.69999695	10.10000038	Animalia	Chordata	Actinopterygii	Batrachoidiformes	Batrachoididae	Porichthys	Porichthys plectrodon
Southwestern Caribbean	-80.40000153	9.300000191	Animalia	Chordata	Actinopterygii	Beloniformes	Exocoetidae	Cheilopogon	Cheilopogon cyanopterus
Southern Caribbean	-66.89523315	11.7923336	Animalia	Chordata	Actinopterygii	Perciformes	Scaridae	Scarus	Scarus iseri
Southern Caribbean	-73.14167023	11.64999962	Animalia	Echinodermata	Echinoidea	Cidaroida	Cidaridae	Eucidaris	Eucidaris tribuloides
Southwestern Caribbean	-73.86483002	11.45650005	Animalia	Echinodermata	Ophiuroidea	Ophiacanthida	Ophiodermatidae	Bathypectinura	Bathypectinura heros
Southwestern Caribbean	-74.09070587	11.33490467	Animalia	Mollusca	Bivalvia	Ostreida	Pinnidae	Pinna	Pinna carnea
Southwestern Caribbean	-81.7312333	12.5131333	Animalia	Chordata	Actinopterygii	Perciformes	Carangidae	Caranx	Caranx ruber
Southwestern Caribbean	-75.13833618	11.01666641	Animalia	Chordata	Actinopterygii	Perciformes	Acropomatidae	Synagrops	Synagrops bellus
Southwestern Caribbean	-75.7888611	10.1708889	Animalia	Chordata	Actinopterygii	Perciformes	Pomacentridae	Microspathodon	Microspathodon chrysurus
Southwestern Caribbean	-81.7333333	12.5004167	Animalia	Echinodermata	Echinoidea	Camarodonta	Echinometridae	Echinometra	Echinometra viridis
Southwestern Caribbean	-78.35	9.85	Animalia	Arthropoda	Hexanauplia	Calanoida	Rhincalanidae	Rhincalanus	Rhincalanus cornutus
Northeastern Brazil	-35.0821	-8.6992	Animalia	Chordata	Actinopterygii	Perciformes	Lutjanidae	Lutjanus	Lutjanus synagris
Southwestern Caribbean	-75.785158	10.16429284	Animalia	Cnidaria	Anthozoa	Alcyonacea	Plexauridae	Plexaura	Plexaura homomalla
Southern Caribbean	-72.79000092	11.75	Animalia	Chordata	Actinopterygii	Anguilliformes	Muraenidae	Gymnothorax	Gymnothorax ocellatus
Eastern Brazil	-38.966111	-17.988611	Animalia	Chordata	Actinopterygii	Perciformes	Pomacanthidae	Holacanthus	Holacanthus ciliaris
Southwestern Caribbean	-78.81625366	9.482766151	Animalia	Chordata	Actinopterygii	Perciformes	Haemulidae	Haemulon	Haemulon flavolineatum
Guianan	-54.20000076	7.733300209	Animalia	Mollusca	Cephalopoda	Oegopsida	Cranchiidae	Liocranchia	Liocranchia reinhardtii
Northeastern Brazil	-34.8397	-8.346	Animalia	Chordata	Actinopterygii	Perciformes	Haemulidae	Haemulon	Haemulon parra
Southern Caribbean	-64.66699982	11.33300018	Animalia	Arthropoda	Malacostraca	Decapoda	Pasiphaeidae	Pasiphaea	Pasiphaea sivado
Amazonia	-48.35	1.6	Animalia	Chordata	Actinopterygii	Perciformes	Sciaenidae	Micropogonias	Micropogonias furnieri
Southwestern Caribbean	-81.93000031	14.65999985	Animalia	Chordata	Actinopterygii	Syngnathiformes	Syngnathidae	Cosmocampus	Cosmocampus elucens
Southern Caribbean	-68.15555573	10.5	Animalia	Arthropoda	Malacostraca	Amphipoda	Atylidae	Nototropis	Nototropis minikoi
Southern Caribbean	-68.2872	12.1677	Animalia	Chordata	Actinopterygii	Perciformes	Scaridae	Sparisoma	Sparisoma chrysopterum
Southwestern Caribbean	-75.79305267	10.00138855	Animalia	Chordata	Actinopterygii	Perciformes	Serranidae	Serranus	Serranus atrobranchus
Southwestern Caribbean	-81.86505	12.16788	Animalia	Chordata	Actinopterygii	Perciformes	Pomacentridae	Stegastes	Stegastes partitus
Guianan	-62.20807	10.29794	Animalia	Arthropoda	Malacostraca	Amphipoda	Ampeliscidae	Ampelisca	Ampelisca paria
Amazonia	-46.6444	-0.8725	Animalia	Chordata	Actinopterygii	Perciformes	Serranidae	Epinephelus	Epinephelus itajara
Eastern Brazil	-36	-18.88333333	Animalia	Chaetognatha	Sagittoidea	Aphragmophora	Sagittidae	Decipisagitta	Decipisagitta decipiens
Southwestern Caribbean	-76.2076389	9.3801111	Animalia	Arthropoda	Malacostraca	Decapoda	Palinuridae	Panulirus	Panulirus guttatus
Southern Caribbean	-68.30361176	10.80861092	Animalia	Mollusca	Gastropoda	[unassigned] Caenogastropoda	Cerithiidae	Bittiolum	Bittiolum varium
Southwestern Caribbean	-78.93332672	9.516670227	Animalia	Cnidaria	Anthozoa	Alcyonacea	Ellisellidae	Nicella	Nicella goreaui
Southwestern Caribbean	-76.2076389	9.3801111	Animalia	Chordata	Actinopterygii	Perciformes	Scaridae	Sparisoma	Sparisoma viride
Amazonia	-48.0833	1.3	Animalia	Arthropoda	Malacostraca	Decapoda	Penaeidae	Penaeus	Penaeus aztecus
Eastern Brazil	-39.013056	-17.506111	Animalia	Cnidaria	Anthozoa	Scleractinia	Astrocoeniidae	Stephanocoenia	Stephanocoenia intersepta
Southwestern Caribbean	-75.73667145	10.17500019	Animalia	Porifera	Demospongiae	Haplosclerida	Chalinidae	Haliclona	Haliclona (Soestella) caerulea
Guianan	-53.196375	5.825707	Animalia	Chordata	Elasmobranchii	Myliobatiformes	Myliobatidae	Mobula	Mobula birostris
Southwestern Caribbean	-77.3566666	8.6721666	Animalia	Chordata	Actinopterygii	Perciformes	Acanthuridae	Acanthurus	Acanthurus coeruleus
Southern Caribbean	-72.55999756	12	Animalia	Chordata	Actinopterygii	Syngnathiformes	Fistulariidae	Fistularia	Fistularia tabacaria
Southern Caribbean	-61.35	11.35	Animalia	Cnidaria	Anthozoa	Scleractinia	Pocilloporidae	Madracis	Madracis asperula
Southern Caribbean	-72.19166565	12.5336113	Animalia	Chordata	Actinopterygii	Myctophiformes	Neoscopelidae	Neoscopelus	Neoscopelus macrolepidotus
Southwestern Caribbean	-82.75	9.659999847	Animalia	Chordata	Actinopterygii	Tetraodontiformes	Tetraodontidae	Canthigaster	Canthigaster rostrata
Southwestern Caribbean	-82.13244629	9.251233101	Animalia	Chordata	Actinopterygii	Perciformes	Scaridae	Sparisoma	Sparisoma aurofrenatum
Northeastern Brazil	-37.38	-11.3602	Animalia	Arthropoda	Hexanauplia	Calanoida	Paracalanidae	Parvocalanus	Parvocalanus crassirostris
Southwestern Caribbean	-78.71582031	9.49521637	Animalia	Cnidaria	Anthozoa	Scleractinia	Faviidae	Pseudodiploria	Pseudodiploria strigosa
Southwestern Caribbean	-74.29085176	10.99083287	Animalia	Chordata	Actinopterygii	Mugiliformes	Mugilidae	Mugil	Mugil liza
Guianan	-52.16555405	4.823888779	Animalia	Chordata	Actinopterygii	Siluriformes	Ariidae	Sciades	Sciades couma
Southern Caribbean	-63.75	11	Animalia	Mollusca	Gastropoda	Trochida	Tegulidae	Tegula	Tegula hotessieriana
Southwestern Caribbean	-82.33000183	9.25	Animalia	Chordata	Actinopterygii	Perciformes	Sparidae	Archosargus	Archosargus rhomboidalis
Southern Caribbean	-69.13	14.96	Animalia	Chordata	Actinopterygii	Perciformes	Scombridae	Thunnus	Thunnus albacares
Southwestern Caribbean	-81.84861	12.17555	Animalia	Cnidaria	Anthozoa	Scleractinia	Poritidae	Porites	Porites porites
Southern Caribbean	-70.57505035	11.95582962	Animalia	Mollusca	Bivalvia	Arcida	Arcidae	Anadara	Anadara secticostata
Southern Caribbean	-73.0833	12.15	Animalia	Arthropoda	Hexanauplia	Calanoida	Subeucalanidae	Subeucalanus	Subeucalanus subtenuis
Southwestern Caribbean	-74.5	11.14166737	Animalia	Chordata	Actinopterygii	Perciformes	Carangidae	Decapterus	Decapterus tabl
Southwestern Caribbean	-75.7464444	10.2341944	Animalia	Chordata	Actinopterygii	Perciformes	Scaridae	Sparisoma	Sparisoma viride
Southwestern Caribbean	-82.11385345	9.234999657	Animalia	Cnidaria	Anthozoa	Scleractinia	Merulinidae	Orbicella	Orbicella annularis
Southwestern Caribbean	-78.59046936	9.474650383	Animalia	Cnidaria	Anthozoa	Scleractinia	Acroporidae	Acropora	Acropora cervicornis
Southwestern Caribbean	-74.2397	11.20797	Animalia	Chordata	Actinopterygii	Perciformes	Haemulidae	Haemulon	Haemulon flavolineatum
Guianan	-52.13299942	4.916999817	Animalia	Chordata	Elasmobranchii	Pristiformes	Pristidae	Pristis	Pristis pectinata
Southwestern Caribbean	-76.683	9.104	Animalia	Echinodermata	Crinoidea	Comatulida	Rhizocrinidae	Democrinus	Democrinus conifer
Northeastern Brazil	-37.38	-11.3602	Animalia	Arthropoda	Hexanauplia	Calanoida	Acartiidae	Acartia	Acartia (Odontacartia) lilljeborgii
Eastern Brazil	-38.7909	-13.1276	Animalia	Chordata	Actinopterygii	Beloniformes	Hemiramphidae	Hyporhamphus	Hyporhamphus unifasciatus
Guianan	-52.18299866	5.150000095	Animalia	Chordata	Actinopterygii	Clupeiformes	Engraulidae	Anchoa	Anchoa spinifer
Southern Caribbean	-68.294	10.856	Animalia	Arthropoda	Hexanauplia	Calanoida	Paracalanidae	Parvocalanus	Parvocalanus crassirostris
Southwestern Caribbean	-79.95166779	9.373330116	Animalia	Echinodermata	Ophiuroidea	Amphilepidida	Ophiotrichidae	Ophiothrix	Ophiothrix (Ophiothrix) angulata
Southern Caribbean	-72.25	12.06700039	Animalia	Mollusca	Bivalvia	Cardiida	Cardiidae	Trachycardium	Trachycardium egmontianum
Guianan	-52.51472092	5.066666603	Animalia	Chordata	Actinopterygii	Pleuronectiformes	Achiridae	Achirus	Achirus achirus
Guianan	-54	7	Animalia	Chordata	Actinopterygii	Gadiformes	Macrouridae	Nezumia	Nezumia aequalis
Guianan	-54.35499954	8.069999695	Animalia	Annelida	Polychaeta	Spionida	Spionidae	Prionospio	Prionospio dubia
Eastern Brazil	-40.083	-21.767	Animalia	Mollusca	Bivalvia	Nuculanida	Neilonellidae	Neilonella	Neilonella corpulenta
Southwestern Caribbean	-74.2009964	11.38516712	Animalia	Echinodermata	Echinoidea	Arbacioida	Arbaciidae	Coelopleurus	Coelopleurus floridanus
Southern Caribbean	-63.85316849	10.68994999	Animalia	Arthropoda	Malacostraca	Amphipoda	Platyischnopidae	Tiburonella	Tiburonella viscana
Southwestern Caribbean	-78.94436646	9.553649902	Animalia	Cnidaria	Anthozoa	Scleractinia	Agariciidae	Agaricia	Agaricia tenuifolia
Southwestern Caribbean	-78.84519959	9.565050125	Animalia	Cnidaria	Anthozoa	Scleractinia	Merulinidae	Orbicella	Orbicella annularis
Eastern Brazil	-37.6	-22	Animalia	Arthropoda	Hexanauplia	Calanoida	Calanidae	Undinula	Undinula vulgaris
Eastern Brazil	-34.894	-20.614	Animalia	Mollusca	Gastropoda	[unassigned] Caenogastropoda	Cerithiidae	Cerithium	Cerithium litteratum
Southern Caribbean	-68.303611	10.808611	Animalia	Mollusca	Gastropoda	Trochida	Liotiidae	Cyclostrema	Cyclostrema tortuganum
Southwestern Caribbean	-81.88333	12.18388	Animalia	Cnidaria	Anthozoa	Scleractinia	Siderastreidae	Siderastrea	Siderastrea siderea
Southwestern Caribbean	-77.3566666	8.6721666	Animalia	Chordata	Actinopterygii	Perciformes	Haemulidae	Haemulon	Haemulon carbonarium
Southern Caribbean	-66.06164	10.5805	Animalia	Porifera	Demospongiae	Haplosclerida	Niphatidae	Niphates	Niphates erecta
Southwestern Caribbean	-75.73300171	10.11699963	Animalia	Mollusca	Bivalvia	Pectinida	Pectinidae	Argopecten	Argopecten lineolaris
Guianan	-61.93333333	10.05	Animalia	Chordata	Actinopterygii	Perciformes	Sciaenidae	Micropogonias	Micropogonias furnieri
Southern Caribbean	-68.272222	10.920278	Animalia	Mollusca	Gastropoda	Littorinimorpha	Caecidae	Caecum	Caecum pulchellum
Southwestern Caribbean	-81.7312333	12.5131333	Animalia	Chordata	Actinopterygii	Perciformes	Scaridae	Sparisoma	Sparisoma viride
Southwestern Caribbean	-78.8781662	9.488516808	Animalia	Cnidaria	Anthozoa	Scleractinia	Astrocoeniidae	Stephanocoenia	Stephanocoenia intersepta
Southwestern Caribbean	-82.32416534	9.423316956	Animalia	Chordata	Actinopterygii	Perciformes	Haemulidae	Haemulon	Haemulon sciurus
Southwestern Caribbean	-81.91699982	14.16699982	Animalia	Arthropoda	Malacostraca	Decapoda	Penaeidae	Penaeopsis	Penaeopsis serrata
Southern Caribbean	-70.2	14.38	Animalia	Arthropoda	Hexanauplia	Calanoida	Clausocalanidae	Clausocalanus	Clausocalanus furcatus
Amazonia	-47.8	2.58	Animalia	Cnidaria	Anthozoa	Scleractinia	Caryophylliidae	Premocyathus	Premocyathus cornuformis
Southwestern Caribbean	-77.21413422	8.482633591	Animalia	Mollusca	Bivalvia	Venerida	Veneridae	Pitar	Pitar arestus
Southwestern Caribbean	-81.7312333	12.5131333	Animalia	Chordata	Actinopterygii	Perciformes	Scaridae	Sparisoma	Sparisoma aurofrenatum
Southwestern Caribbean	-74.24582672	11.11944008	Animalia	Arthropoda	Malacostraca	Mysida	Mysidae	Mysidopsis	Mysidopsis virgulata
Southwestern Caribbean	-74.24058	11.21917	Animalia	Chordata	Actinopterygii	Perciformes	Chaetodontidae	Chaetodon	Chaetodon capistratus
Southwestern Caribbean	-77.3446666	8.639	Animalia	Chordata	Actinopterygii	Perciformes	Scaridae	Sparisoma	Sparisoma aurofrenatum
Southern Caribbean	-68.30361176	10.80861092	Animalia	Mollusca	Gastropoda	Littorinimorpha	Calyptraeidae	Crepidula	Crepidula navicula
Southern Caribbean	-70.35320282	11.96947956	Animalia	Mollusca	Gastropoda	Littorinimorpha	Personidae	Distorsio	Distorsio clathrata
Southwestern Caribbean	-81.86389	12.13972	Animalia	Cnidaria	Anthozoa	Scleractinia	Poritidae	Porites	Porites astreoides
Southwestern Caribbean	-75.7464444	10.2341944	Animalia	Chordata	Actinopterygii	Perciformes	Pomacentridae	Stegastes	Stegastes planifrons
Southern Caribbean	-70.3942337	11.96467972	Animalia	Mollusca	Bivalvia	Pectinida	Pectinidae	Argopecten	Argopecten nucleus
Southwestern Caribbean	-78.88126373	9.562049866	Animalia	Cnidaria	Anthozoa	Scleractinia	Poritidae	Porites	Porites furcata
Southwestern Caribbean	-81.7333333	12.5004167	Animalia	Chordata	Actinopterygii	Perciformes	Acanthuridae	Acanthurus	Acanthurus bahianus
Southern Caribbean	-68.155556	10.5	Animalia	Arthropoda	Malacostraca	Amphipoda	Ischyroceridae	Caribboecetes	Caribboecetes intermedius
Southern Caribbean	-68.261	10.834	Animalia	Arthropoda	Hexanauplia	Calanoida	Clausocalanidae	Clausocalanus	Clausocalanus arcuicornis
Southwestern Caribbean	-74.2397	11.20797	Animalia	Chordata	Actinopterygii	Perciformes	Sciaenidae	Odontoscion	Odontoscion dentex
Southwestern Caribbean	-75.7706389	10.1748611	Animalia	Chordata	Actinopterygii	Perciformes	Scaridae	Sparisoma	Sparisoma viride
Southwestern Caribbean	-75.7888611	10.1708889	Animalia	Chordata	Actinopterygii	Perciformes	Scaridae	Scarus	Scarus iseri
Amazonia	-42.03300095	-2.25	Animalia	Arthropoda	Malacostraca	Decapoda	Penaeidae	Penaeus	Penaeus brasiliensis
Southwestern Caribbean	-77.68333435	8.911669731	Animalia	Chordata	Ascidiacea	Aplousobranchia	Polycitoridae	Eudistoma	Eudistoma carolinense
Eastern Brazil	-36.91503	-20.36868	Animalia	Chordata	Actinopterygii	Myctophiformes	Myctophidae	Lepidophanes	Lepidophanes guentheri
Eastern Brazil	-36.46069	-14.41535	Animalia	Chordata	Mammalia	Cetartiodactyla	Physeteridae	Physeter	Physeter macrocephalus
Eastern Brazil	-39.45	-18.2	Animalia	Chordata	Elasmobranchii	Myliobatiformes	Gymnuridae	Gymnura	Gymnura micrura
Northeastern Brazil	-34.8696	-7.652	Animalia	Arthropoda	Malacostraca	Decapoda	Calappidae	Calappa	Calappa ocellata
Southwestern Caribbean	-74.24786111	11.15975	Animalia	Arthropoda	Malacostraca	Decapoda	Crangonidae	Philocheras	Philocheras gorei
Guianan	-53.20388794	5.54361105	Animalia	Chordata	Actinopterygii	Mugiliformes	Mugilidae	Mugil	Mugil incilis
Southwestern Caribbean	-75.7955246	10.1623888	Animalia	Chordata	Actinopterygii	Perciformes	Mullidae	Pseudupeneus	Pseudupeneus maculatus
Eastern Brazil	-35.91666667	-20.25	Animalia	Chaetognatha	Sagittoidea	Aphragmophora	Sagittidae	Pseudosagitta	Pseudosagitta lyra
Guianan	-52.26777649	4.847499847	Animalia	Chordata	Actinopterygii	Pleuronectiformes	Achiridae	Achirus	Achirus achirus
Southern Caribbean	-73.27786111	11.50191667	Animalia	Arthropoda	Malacostraca	Decapoda	Alpheidae	Synalpheus	Synalpheus sanctithomae
Guianan	-54.66669846	7.733329773	Animalia	Chordata	Holocephali	Chimaeriformes	Chimaeridae	Hydrolagus	Hydrolagus alberti
Southwestern Caribbean	-83.05999756	10.01000023	Animalia	Chordata	Actinopterygii	Perciformes	Eleotridae	Eleotris	Eleotris pisonis
Southwestern Caribbean	-81.8586083	12.1444417	Animalia	Chordata	Actinopterygii	Tetraodontiformes	Monacanthidae	Cantherhines	Cantherhines pullus
Southern Caribbean	-68.155556	10.5	Animalia	Arthropoda	Malacostraca	Amphipoda	Atylidae	Nototropis	Nototropis minikoi
Eastern Brazil	-39.135278	-17.421944	Animalia	Mollusca	Bivalvia	Cardiida	Semelidae	Semele	Semele bellastriata
Southern Caribbean	-68.261	10.834	Animalia	Arthropoda	Hexanauplia	Calanoida	Acartiidae	Acartia	Acartia (Odontacartia) lilljeborgii
Guianan	-60.06	9.485	Animalia	Arthropoda	Malacostraca	Amphipoda	Lestrigonidae	Lestrigonus	Lestrigonus shoemakeri
Southwestern Caribbean	-81.3970667	13.3987167	Animalia	Chordata	Actinopterygii	Perciformes	Acanthuridae	Acanthurus	Acanthurus coeruleus
Southwestern Caribbean	-74.1286111	11.3298611	Animalia	Chordata	Actinopterygii	Perciformes	Scaridae	Scarus	Scarus taeniopterus
Southern Caribbean	-72.63833618	12.05472183	Animalia	Cnidaria	Anthozoa	Scleractinia	Dendrophylliidae	Balanophyllia	Balanophyllia (Eupsammia) caribbeana
Southwestern Caribbean	-81.7312333	12.5131333	Animalia	Chordata	Actinopterygii	Perciformes	Haemulidae	Haemulon	Haemulon plumierii
Southwestern Caribbean	-73.38538889	11.40130556	Animalia	Arthropoda	Malacostraca	Decapoda	Leucosiidae	Ebalia	Ebalia stimpsoni
Southwestern Caribbean	-79.88197194	15.8868908	Animalia	Chordata	Actinopterygii	Tetraodontiformes	Balistidae	Balistes	Balistes vetula
Eastern Brazil	-40.235	-21.4	Animalia	Arthropoda	Hexanauplia	Harpacticoida	Miraciidae	Macrosetella	Macrosetella gracilis
Southwestern Caribbean	-81.32816	13.35845	Animalia	Chordata	Elasmobranchii	Orectolobiformes	Ginglymostomatidae	Ginglymostoma	Ginglymostoma cirratum
Southwestern Caribbean	-79.84639	15.80686	Animalia	Echinodermata	Ophiuroidea	Amphilepidida	Ophionereididae	Ophionereis	Ophionereis reticulata
Southern Caribbean	-68.23184722	10.6797	Animalia	Mollusca	Gastropoda	Littorinimorpha	Personidae	Distorsio	Distorsio clathrata
Northeastern Brazil	-37.4113	-11.4177	Animalia	Arthropoda	Hexanauplia	Calanoida	Pontellidae	Calanopia	Calanopia americana
Amazonia	-48.1333	1.3333	Animalia	Chordata	Actinopterygii	Perciformes	Sciaenidae	Cynoscion	Cynoscion jamaicensis
Southwestern Caribbean	-76.44882965	9.504166603	Animalia	Mollusca	Gastropoda	Littorinimorpha	Cassidae	Oocorys	Oocorys clericus
Southwestern Caribbean	-80.34625	14.32086	Animalia	Mollusca	Gastropoda	Littorinimorpha	Strombidae	Aliger	Aliger gigas
Southwestern Caribbean	-82.802	17.242	Animalia	Arthropoda	Hexanauplia	Cyclopoida	Corycaeidae	Farranula	Farranula gracilis
Southwestern Caribbean	-77.3268611	8.6167222	Animalia	Chordata	Actinopterygii	Perciformes	Scaridae	Scarus	Scarus iseri
Southwestern Caribbean	-75.2565	11.08633333	Animalia	Arthropoda	Malacostraca	Decapoda	Penaeidae	Penaeopsis	Penaeopsis serrata
Southwestern Caribbean	-77.3586666	8.6704166	Animalia	Chordata	Actinopterygii	Perciformes	Lutjanidae	Ocyurus	Ocyurus chrysurus
Northeastern Brazil	-34.95	-6.583333333	Animalia	Arthropoda	Malacostraca	Decapoda	Portunidae	Callinectes	Callinectes danae
Southwestern Caribbean	-75.7706389	10.1748611	Animalia	Chordata	Actinopterygii	Perciformes	Scaridae	Scarus	Scarus iseri
Southwestern Caribbean	-74.6763916	11.0961113	Animalia	Cnidaria	Anthozoa	Scleractinia	Rhizangiidae	Astrangia	Astrangia solitaria
Southern Caribbean	-68.2875	10.8378	Animalia	Porifera	Demospongiae	Scopalinida	Scopalinidae	Scopalina	Scopalina ruetzleri
Eastern Brazil	-38.3	-13.36666667	Animalia	Chordata	Actinopterygii	Myctophiformes	Myctophidae	Myctophum	Myctophum obtusirostre
Southwestern Caribbean	-75.7877655	10.16666698	Animalia	Mollusca	Gastropoda	Neogastropoda	Muricidae	Chicoreus	Chicoreus brevifrons
Southwestern Caribbean	-78.65423584	9.524550438	Animalia	Chordata	Actinopterygii	Perciformes	Acanthuridae	Acanthurus	Acanthurus coeruleus
Southern Caribbean	-68.297778	10.833611	Animalia	Arthropoda	Malacostraca	Amphipoda	Ampeliscidae	Ampelisca	Ampelisca parapacifica
Southwestern Caribbean	-78.35	9.85	Animalia	Arthropoda	Hexanauplia	Calanoida	Euchaetidae	Euchaeta	Euchaeta marina
Southwestern Caribbean	-82.11105347	9.235666275	Animalia	Cnidaria	Hydrozoa	Anthoathecata	Milleporidae	Millepora	Millepora complanata
Southern Caribbean	-65.55000305	11.75	Animalia	Arthropoda	Malacostraca	Decapoda	Oplophoridae	Systellaspis	Systellaspis pellucida
Southwestern Caribbean	-75.7464444	10.2341944	Animalia	Chordata	Actinopterygii	Perciformes	Scaridae	Sparisoma	Sparisoma viride
Southwestern Caribbean	-76.76189167	8.990225	Animalia	Arthropoda	Malacostraca	Decapoda	Solenoceridae	Pleoticus	Pleoticus robustus
Southwestern Caribbean	-79.02118683	9.506466866	Animalia	Cnidaria	Anthozoa	Scleractinia	Faviidae	Colpophyllia	Colpophyllia natans
Southwestern Caribbean	-77.3586666	8.6704166	Animalia	Chordata	Actinopterygii	Perciformes	Pomacentridae	Stegastes	Stegastes diencaeus
Southern Caribbean	-59.3646	11.2317	Animalia	Mollusca	Bivalvia	Mytilida	Mytilidae	Gigantidas	Gigantidas childressi
Southwestern Caribbean	-81.7312333	12.5131333	Animalia	Chordata	Actinopterygii	Perciformes	Scaridae	Scarus	Scarus taeniopterus
Guianan	-55.83333206	6	Animalia	Chordata	Actinopterygii	Batrachoidiformes	Batrachoididae	Batrachoides	Batrachoides surinamensis
Southwestern Caribbean	-78.72808075	9.488683701	Animalia	Cnidaria	Anthozoa	Scleractinia	Montastraeidae	Montastraea	Montastraea cavernosa
Southwestern Caribbean	-78.97785187	9.54576683	Animalia	Cnidaria	Anthozoa	Scleractinia	Agariciidae	Agaricia	Agaricia tenuifolia
Southern Caribbean	-72.39083099	12.08036137	Animalia	Mollusca	Bivalvia	Venerida	Ungulinidae	Diplodonta	Diplodonta punctata
Southwestern Caribbean	-76.34660255	9.42345595	Animalia	Cnidaria	Anthozoa	Alcyonacea	Gorgoniidae	Pterogorgia	Pterogorgia anceps
Southern Caribbean	-70.52384186	11.55521011	Animalia	Arthropoda	Malacostraca	Decapoda	Penaeidae	Rimapenaeus	Rimapenaeus similis
Southwestern Caribbean	-75.79305267	10.00138855	Animalia	Echinodermata	Holothuroidea	Molpadida	Molpadiidae	Molpadia	Molpadia parva
Eastern Brazil	-39.84828	-20.10972	Animalia	Chordata	Actinopterygii	Myctophiformes	Myctophidae	Myctophum	Myctophum nitidulum
Southwestern Caribbean	-78.87773132	9.561816216	Animalia	Cnidaria	Anthozoa	Scleractinia	Poritidae	Porites	Porites astreoides
Southwestern Caribbean	-74.167	11.311	Animalia	Cnidaria	Anthozoa	Alcyonacea	Gorgoniidae	Pterogorgia	Pterogorgia guadalupensis
Southwestern Caribbean	-78.9312973	9.476799965	Animalia	Cnidaria	Anthozoa	Scleractinia	Agariciidae	Agaricia	Agaricia tenuifolia
Northeastern Brazil	-34.85915	-7.023825	Animalia	Arthropoda	Hexanauplia	Calanoida	Pontellidae	Calanopia	Calanopia americana
Southwestern Caribbean	-74.2318611	11.2490277	Animalia	Chordata	Actinopterygii	Perciformes	Haemulidae	Anisotremus	Anisotremus surinamensis
Southwestern Caribbean	-74.22291667	11.25178889	Animalia	Arthropoda	Malacostraca	Isopoda	Gnathiidae	Gnathia	Gnathia virginalis
Guianan	-54.86	9.18	Animalia	Chordata	Actinopterygii	Perciformes	Scombridae	Thunnus	Thunnus albacares
Southwestern Caribbean	-77.3268611	8.6167222	Animalia	Chordata	Actinopterygii	Perciformes	Lutjanidae	Lutjanus	Lutjanus mahogoni
Southern Caribbean	-68.26583099	10.85333347	Animalia	Mollusca	Gastropoda	[unassigned] Caenogastropoda	Modulidae	Modulus	Modulus modulus
Southwestern Caribbean	-82.9878006	12.30912018	Animalia	Cnidaria	Anthozoa	Scleractinia	Merulinidae	Orbicella	Orbicella annularis
Southwestern Caribbean	-81.7333333	12.5004167	Animalia	Chordata	Actinopterygii	Perciformes	Pomacentridae	Stegastes	Stegastes diencaeus
Eastern Brazil	-39.071389	-16.975278	Animalia	Cnidaria	Anthozoa	Alcyonacea	Plexauridae	Muricea	Muricea flamma
Southwestern Caribbean	-75.7706389	10.1748611	Animalia	Echinodermata	Echinoidea	Camarodonta	Toxopneustidae	Lytechinus	Lytechinus williamsi
Southern Caribbean	-66.62266541	11.95428371	Animalia	Chordata	Actinopterygii	Perciformes	Scaridae	Scarus	Scarus vetula
Guianan	-57.5	7.900000095	Animalia	Chordata	Actinopterygii	Pleuronectiformes	Paralichthyidae	Syacium	Syacium papillosum
Southwestern Caribbean	-75.7464444	10.2341944	Animalia	Chordata	Actinopterygii	Perciformes	Scaridae	Sparisoma	Sparisoma rubripinne
Guianan	-62.16967	10.25917	Animalia	Arthropoda	Malacostraca	Amphipoda	Maeridae	Elasmopus	Elasmopus balkomanus
Southwestern Caribbean	-78.88218689	9.559533119	Animalia	Chordata	Actinopterygii	Perciformes	Serranidae	Cephalopholis	Cephalopholis cruentata
Southwestern Caribbean	-74.40833282	11.15833282	Animalia	Chordata	Actinopterygii	Aulopiformes	Chlorophthalmidae	Parasudis	Parasudis truculenta
Southwestern Caribbean	-79.88870778	15.8918733	Animalia	Echinodermata	Ophiuroidea	Amphilepidida	Ophionereididae	Ophionereis	Ophionereis reticulata
Guianan	-53.59999847	7.166669846	Animalia	Echinodermata	Echinoidea	Spatangoida	Brissidae	Brissopsis	Brissopsis atlantica
Eastern Brazil	-39.25	-17.983	Animalia	Arthropoda	Hexanauplia	Siphonostomatoida	Asterocheridae	Setacheres	Setacheres spinopaulus
Eastern Brazil	-38.678889	-18.048056	Animalia	Mollusca	Gastropoda	Lepetellida	Fissurellidae	Hemimarginula	Hemimarginula pumila
Eastern Brazil	-38.811	-13.633	Animalia	Mollusca	Scaphopoda	Gadilida	[unassigned]?�Gadilida	Compressidens	Compressidens pressus
Southwestern Caribbean	-78.92376709	9.472599983	Animalia	Cnidaria	Anthozoa	Scleractinia	Agariciidae	Agaricia	Agaricia tenuifolia
Southwestern Caribbean	-77.3268611	8.6167222	Animalia	Chordata	Actinopterygii	Perciformes	Scaridae	Sparisoma	Sparisoma aurofrenatum
Guianan	-60.3833313	10.53332996	Animalia	Cnidaria	Anthozoa	Scleractinia	Flabellidae	Javania	Javania cailleti
Amazonia	-47.5	1.799999952	Animalia	Chordata	Actinopterygii	Pleuronectiformes	Paralichthyidae	Syacium	Syacium micrurum
Amazonia	-46.75	-0.25	Animalia	Echinodermata	Asteroidea	Spinulosida	Echinasteridae	Echinaster	Echinaster (Othilia) guyanensis
Guianan	-53.04694366	5.476110935	Animalia	Chordata	Actinopterygii	Clupeiformes	Engraulidae	Pterengraulis	Pterengraulis atherinoides
Northeastern Brazil	-41.65	-2.8667	Animalia	Chordata	Actinopterygii	Perciformes	Gerreidae	Eucinostomus	Eucinostomus havana
Eastern Brazil	-38.66949844	-17.99200058	Animalia	Cnidaria	Anthozoa	Scleractinia	Faviidae	Mussismilia	Mussismilia hispida
Southwestern Caribbean	-73.58508301	11.30122185	Animalia	Chordata	Actinopterygii	Lophiiformes	Antennariidae	Antennarius	Antennarius striatus
Southwestern Caribbean	-73.77444458	11.34166622	Animalia	Echinodermata	Asteroidea	Valvatida	Goniasteridae	Anthenoides	Anthenoides peircei
Eastern Brazil	-38.70666504	-17.96249962	Animalia	Cnidaria	Anthozoa	Scleractinia	Faviidae	Mussismilia	Mussismilia braziliensis
Northeastern Brazil	-37.3829	-11.4466	Animalia	Arthropoda	Hexanauplia	Calanoida	Acartiidae	Acartia	Acartia (Odontacartia) lilljeborgii
Eastern Brazil	-38.65599823	-17.94000053	Animalia	Cnidaria	Anthozoa	Scleractinia	Faviidae	Mussismilia	Mussismilia braziliensis
Southwestern Caribbean	-76.44882965	9.504166603	Animalia	Mollusca	Gastropoda	Neogastropoda	Pseudomelatomidae	Hindsiclava	Hindsiclava polytorta
Southwestern Caribbean	-77.3566666	8.6721666	Animalia	Chordata	Actinopterygii	Perciformes	Acanthuridae	Acanthurus	Acanthurus bahianus
Southwestern Caribbean	-81.7312333	12.5131333	Animalia	Echinodermata	Echinoidea	Camarodonta	Echinometridae	Echinometra	Echinometra viridis
Northeastern Brazil	-34.70000076	-8.25	Animalia	Porifera	Demospongiae	Verongiida	Aplysinidae	Aplysina	Aplysina fulva
Southern Caribbean	-68.305	12.1341	Animalia	Chordata	Actinopterygii	Tetraodontiformes	Balistidae	Melichthys	Melichthys niger
Eastern Brazil	-41.7569	-22.525	Animalia	Mollusca	Gastropoda	Neogastropoda	Marginellidae	Eratoidea	Eratoidea janeiroensis
Southern Caribbean	-64.21183	10.83253	Animalia	Arthropoda	Malacostraca	Amphipoda	Hyalidae	Hyale	Hyale pygmaea
Eastern Brazil	-38.611	-20.066	Animalia	Echinodermata	Asteroidea	Paxillosida	Astropectinidae	Psilaster	Psilaster cassiope
Amazonia	-50.3083	4.3083	Animalia	Chordata	Actinopterygii	Perciformes	Coryphaenidae	Coryphaena	Coryphaena equiselis
Southern Caribbean	-66.72299957	11.88113308	Animalia	Cnidaria	Anthozoa	Scleractinia	Acroporidae	Acropora	Acropora palmata
Guianan	-54.25	7.733333333	Animalia	Chordata	Actinopterygii	Stephanoberyciformes	Gibberichthyidae	Gibberichthys	Gibberichthys pumilus
Eastern Brazil	-38.66949844	-17.99200058	Animalia	Chordata	Actinopterygii	Perciformes	Haemulidae	Haemulon	Haemulon plumierii
Guianan	-54.13330078	7.433300018	Animalia	Mollusca	Cephalopoda	Myopsida	Loliginidae	Doryteuthis	Doryteuthis (Amerigo) pealeii
Southern Caribbean	-68.23634	10.85171	Animalia	Mollusca	Gastropoda	Trochida	Turbinidae	Lithopoma	Lithopoma americanum
Southwestern Caribbean	-82	12	Animalia	Chordata	Actinopterygii	Anguilliformes	Nettastomatidae	Hoplunnis	Hoplunnis megista
Southern Caribbean	-71.83333333	12.57166667	Animalia	Arthropoda	Malacostraca	Decapoda	Munididae	Munida	Munida forceps
Northeastern Brazil	-34.7337	-8.0788	Animalia	Chordata	Actinopterygii	Perciformes	Serranidae	Mycteroperca	Mycteroperca bonaci
Southwestern Caribbean	-75.8908333	9.8219444	Animalia	Chordata	Actinopterygii	Perciformes	Labridae	Bodianus	Bodianus rufus
Eastern Brazil	-39.0333	-14.6667	Animalia	Chordata	Actinopterygii	Siluriformes	Ariidae	Genidens	Genidens genidens
Southern Caribbean	-69.5833	12.82	Animalia	Arthropoda	Hexanauplia	Calanoida	Calanidae	Mesocalanus	Mesocalanus tenuicornis
Southwestern Caribbean	-74.2	11.3935	Animalia	Cnidaria	Anthozoa	Antipatharia	Stylopathidae	Stylopathes	Stylopathes columnaris
Southern Caribbean	-71.909736	12.275368	Animalia	Chordata	Aves	Pelecaniformes	Fregatidae	Fregata	Fregata magnificens
Southwestern Caribbean	-76.88300323	8.932999611	Animalia	Echinodermata	Asteroidea	Paxillosida	Goniopectinidae	Goniopecten	Goniopecten demonstrans
Guianan	-55	6	Animalia	Chordata	Actinopterygii	Pleuronectiformes	Bothidae	Engyophrys	Engyophrys senta
Southern Caribbean	-60.63999939	11.33333302	Animalia	Chordata	Actinopterygii	Anguilliformes	Muraenidae	Anarchias	Anarchias similis
Southwestern Caribbean	-81.3673056	13.4560278	Animalia	Chordata	Actinopterygii	Perciformes	Pomacanthidae	Pomacanthus	Pomacanthus arcuatus
Eastern Brazil	-38.58333206	-12.91666698	Animalia	Chordata	Actinopterygii	Albuliformes	Albulidae	Albula	Albula vulpes
Southwestern Caribbean	-77.3446666	8.639	Animalia	Chordata	Actinopterygii	Perciformes	Acanthuridae	Acanthurus	Acanthurus chirurgus
Southwestern Caribbean	-74.5	11.19999981	Animalia	Chordata	Actinopterygii	Perciformes	Scombridae	Scomberomorus	Scomberomorus brasiliensis
Southwestern Caribbean	-78.90389252	9.549444199	Animalia	Chordata	Actinopterygii	Perciformes	Chaetodontidae	Chaetodon	Chaetodon capistratus
Southwestern Caribbean	-81.7258	12.5687	Animalia	Chordata	Actinopterygii	Perciformes	Scaridae	Scarus	Scarus coeruleus
Southern Caribbean	-70.42993927	12.23042011	Animalia	Chordata	Elasmobranchii	Torpediniformes	Narcinidae	Narcine	Narcine brasiliensis
Southern Caribbean	-64.36745	10.39569	Animalia	Mollusca	Bivalvia	Venerida	Chamidae	Chama	Chama sinuosa
Southern Caribbean	-68.292	10.851	Animalia	Echinodermata	Holothuroidea	Synallactida	Stichopodidae	Isostichopus	Isostichopus badionotus
Southwestern Caribbean	-81.3967	9.0383	Animalia	Cnidaria	Anthozoa	Scleractinia	Caryophylliidae	Stephanocyathus	Stephanocyathus (Stephanocyathus) paliferus
Southwestern Caribbean	-78.9777832	9.546382904	Animalia	Cnidaria	Anthozoa	Scleractinia	Agariciidae	Agaricia	Agaricia tenuifolia
Southwestern Caribbean	-74.2318611	11.2490277	Animalia	Chordata	Actinopterygii	Perciformes	Chaetodontidae	Chaetodon	Chaetodon sedentarius
Guianan	-62.21283	10.1556	Animalia	Arthropoda	Malacostraca	Amphipoda	Ampeliscidae	Ampelisca	Ampelisca paria
Eastern Brazil	-38.17	-16.117	Animalia	Mollusca	Gastropoda	[unassigned] Caenogastropoda	Turritellidae	Turritella	Turritella hookeri
Guianan	-62.14984131	10.24380016	Animalia	Arthropoda	Malacostraca	Amphipoda	Photidae	Photis	Photis reinhardi
Southern Caribbean	-68.30361176	10.80861092	Animalia	Mollusca	Gastropoda	[unassigned] Caenogastropoda	Modulidae	Modulus	Modulus modulus
Eastern Brazil	-36.09999847	-20.4829998	Animalia	Porifera	Demospongiae	Agelasida	Agelasidae	Agelas	Agelas dispar
Eastern Brazil	-38.611	-13.37	Animalia	Mollusca	Gastropoda	Seguenziida	[unassigned] Seguenzioidea	Brookula	Brookula conica
Southwestern Caribbean	-75.7888611	10.1708889	Animalia	Chordata	Actinopterygii	Perciformes	Chaetodontidae	Chaetodon	Chaetodon striatus
Southern Caribbean	-69.16500092	12.31858253	Animalia	Cnidaria	Anthozoa	Scleractinia	Merulinidae	Orbicella	Orbicella franksi
Southwestern Caribbean	-81.4143944	13.3655167	Animalia	Chordata	Actinopterygii	Perciformes	Acanthuridae	Acanthurus	Acanthurus coeruleus
Southwestern Caribbean	-83.03469849	12.18857002	Animalia	Cnidaria	Anthozoa	Scleractinia	Poritidae	Porites	Porites astreoides
Guianan	-52.30110931	4.955555439	Animalia	Chordata	Actinopterygii	Siluriformes	Ariidae	Sciades	Sciades proops
Southwestern Caribbean	-75.7855556	9.7794444	Animalia	Chordata	Actinopterygii	Perciformes	Pomacentridae	Stegastes	Stegastes planifrons
Guianan	-52.61972046	5.161944389	Animalia	Chordata	Actinopterygii	Siluriformes	Ariidae	Sciades	Sciades parkeri
Southern Caribbean	-72.38102778	12.09044444	Animalia	Cnidaria	Anthozoa	Scleractinia	Caryophylliidae	Anomocora	Anomocora prolifera
Southern Caribbean	-67.23898888	10.55266399	Animalia	Chordata	Actinopterygii	Scorpaeniformes	Scorpaenidae	Pterois	Pterois volitans
Southwestern Caribbean	-81.7258	12.5687	Animalia	Chordata	Actinopterygii	Perciformes	Scaridae	Sparisoma	Sparisoma viride
Eastern Brazil	-38.70100021	-17.96366692	Animalia	Cnidaria	Anthozoa	Scleractinia	Faviidae	Mussismilia	Mussismilia braziliensis
Southwestern Caribbean	-75.8908333	9.8219444	Animalia	Chordata	Actinopterygii	Perciformes	Scaridae	Scarus	Scarus iseri
Eastern Brazil	-38.5	-21.5	Animalia	Chordata	Aves	Procellariiformes	Procellariidae	Puffinus	Puffinus gravis
Southwestern Caribbean	-82.95333099	14.30722046	Animalia	Cnidaria	Anthozoa	Scleractinia	Faviidae	Manicina	Manicina areolata
Southwestern Caribbean	-82.03469849	9.260450363	Animalia	Cnidaria	Anthozoa	Scleractinia	Montastraeidae	Montastraea	Montastraea cavernosa
Southwestern Caribbean	-82.165985	9.3483	Animalia	Xenacoelomorpha		Acoela	Otocelididae	Exocelis	Exocelis reedi
Southern Caribbean	-68.303611	10.808611	Animalia	Mollusca	Gastropoda	[unassigned] Caenogastropoda	Cerithiidae	Bittiolum	Bittiolum varium
Southern Caribbean	-64.35246	10.38688	Animalia	Arthropoda	Malacostraca	Amphipoda	Stenothoidae	Stenothoe	Stenothoe gallensis
Southwestern Caribbean	-74.13193088	11.32802633	Animalia	Cnidaria	Anthozoa	Alcyonacea	Plexauridae	Eunicea	Eunicea calyculata
Southwestern Caribbean	-83.03469849	12.18857002	Animalia	Chordata	Actinopterygii	Perciformes	Carangidae	Caranx	Caranx ruber
Southwestern Caribbean	-75.61177063	10.26766968	Animalia	Chordata	Actinopterygii	Perciformes	Polynemidae	Polydactylus	Polydactylus virginicus
Southern Caribbean	-68.32666779	12.16583347	Animalia	Chordata	Actinopterygii	Perciformes	Labridae	Bodianus	Bodianus rufus
Southern Caribbean	-60.52000046	11.31444359	Animalia	Chordata	Actinopterygii	Perciformes	Chaenopsidae	Stathmonotus	Stathmonotus gymnodermis
Eastern Brazil	-39.04999924	-18	Animalia	Cnidaria	Anthozoa	Antipatharia	Myriopathidae	Tanacetipathes	Tanacetipathes hirta
Southwestern Caribbean	-76.45333099	9.233333588	Animalia	Mollusca	Bivalvia	Arcida	Noetiidae	Arcopsis	Arcopsis adamsi
Southwestern Caribbean	-82.03256989	9.247033119	Animalia	Cnidaria	Anthozoa	Scleractinia	Faviidae	Pseudodiploria	Pseudodiploria strigosa
Eastern Brazil	-36.5	-20.5	Animalia	Arthropoda	Malacostraca	Euphausiacea	Euphausiidae	Euphausia	Euphausia brevis
Southern Caribbean	-68.155556	10.5	Animalia	Arthropoda	Malacostraca	Amphipoda	Megaluropidae	Gibberosus	Gibberosus myersi
Southwestern Caribbean	-74.09070587	11.33490467	Animalia	Chordata	Actinopterygii	Pleuronectiformes	Paralichthyidae	Syacium	Syacium gunteri
Southern Caribbean	-68.3833	12.1527	Animalia	Chordata	Actinopterygii	Perciformes	Pomacentridae	Abudefduf	Abudefduf saxatilis
Southern Caribbean	-72.7903595	11.87783337	Animalia	Mollusca	Bivalvia	Cardiida	Tellinidae	Ameritella	Ameritella probrina
Southern Caribbean	-64.67	10.5	Animalia	Arthropoda	Malacostraca	Amphipoda	Vibiliidae	Vibilia	Vibilia stebbingi
Northeastern Brazil	-40.40000153	-2.332999945	Animalia	Arthropoda	Malacostraca	Decapoda	Penaeidae	Penaeus	Penaeus brasiliensis
Southwestern Caribbean	-82.26399994	9.296999931	Animalia	Cnidaria	Anthozoa	Scleractinia	Poritidae	Porites	Porites furcata
Southwestern Caribbean	-82.98040009	12.31567955	Animalia	Cnidaria	Anthozoa	Scleractinia	Agariciidae	Agaricia	Agaricia agaricites
Eastern Brazil	-38.70666504	-17.96249962	Animalia	Cnidaria	Anthozoa	Scleractinia	Faviidae	Mussismilia	Mussismilia braziliensis
Southwestern Caribbean	-75.9233889	9.7905833	Animalia	Chordata	Actinopterygii	Perciformes	Pomacentridae	Stegastes	Stegastes planifrons
Southwestern Caribbean	-74.43719211	11.05347797	Animalia	Arthropoda	Malacostraca	Decapoda	Scyllaridae	Scyllarus	Scyllarus chacei
Southwestern Caribbean	-74.26899719	11.33666706	Animalia	Mollusca	Bivalvia	Arcida	Limopsidae	Limopsis	Limopsis sulcata
Southwestern Caribbean	-74.1119444	11.3392777	Animalia	Chordata	Actinopterygii	Perciformes	Haemulidae	Haemulon	Haemulon flavolineatum
Northeastern Brazil	-35.29476	-5.197268	Animalia	Chordata	Elasmobranchii	Carcharhiniformes	Carcharhinidae	Negaprion	Negaprion brevirostris
Southwestern Caribbean	-74.1286111	11.3298611	Animalia	Chordata	Actinopterygii	Perciformes	Pomacentridae	Stegastes	Stegastes planifrons
Southwestern Caribbean	-75.7706389	10.1748611	Animalia	Chordata	Actinopterygii	Perciformes	Pomacentridae	Stegastes	Stegastes leucostictus
Southwestern Caribbean	-78.8781662	9.488516808	Animalia	Cnidaria	Anthozoa	Scleractinia	Meandrinidae	Meandrina	Meandrina meandrites
Southwestern Caribbean	-83.03469849	12.18857002	Animalia	Chordata	Actinopterygii	Perciformes	Scaridae	Sparisoma	Sparisoma aurofrenatum
Southwestern Caribbean	-75.7464444	10.2341944	Animalia	Chordata	Actinopterygii	Perciformes	Pomacentridae	Stegastes	Stegastes planifrons
Guianan	-56.3433	9.5167	Animalia	Arthropoda	Arachnida	Trombidiformes	Halacaridae	Agaue	Agaue corollata
Southwestern Caribbean	-76.20748138	9.814889908	Animalia	Cnidaria	Anthozoa	Scleractinia	Caryophylliidae	Coenocyathus	Coenocyathus parvulus
Southwestern Caribbean	-73.78055573	11.3077774	Animalia	Chordata	Actinopterygii	Aulopiformes	Synodontidae	Saurida	Saurida brasiliensis
Southwestern Caribbean	-76.17321777	9.39628315	Animalia	Chordata	Actinopterygii	Perciformes	Scaridae	Sparisoma	Sparisoma radians
Southwestern Caribbean	-77.3268611	8.6167222	Animalia	Chordata	Actinopterygii	Perciformes	Labridae	Bodianus	Bodianus rufus
Southwestern Caribbean	-74.36400604	10.9996357	Animalia	Chordata	Actinopterygii	Perciformes	Sciaenidae	Stellifer	Stellifer venezuelae
Southwestern Caribbean	-75.7464444	10.2341944	Animalia	Chordata	Actinopterygii	Perciformes	Pomacentridae	Stegastes	Stegastes planifrons
Amazonia	-44.45	-2.5	Animalia	Chordata	Actinopterygii	Pleuronectiformes	Achiridae	Achirus	Achirus lineatus
Guianan	-52.190692	5.000533	Animalia	Chordata	Aves	Pelecaniformes	Fregatidae	Fregata	Fregata magnificens
Southwestern Caribbean	-78.59183502	9.427716255	Animalia	Chordata	Actinopterygii	Perciformes	Chaetodontidae	Chaetodon	Chaetodon capistratus
Guianan	-52.24166489	4.888333321	Animalia	Chordata	Actinopterygii	Perciformes	Ephippidae	Chaetodipterus	Chaetodipterus faber
Guianan	-53.90555573	5.751944542	Animalia	Chordata	Elasmobranchii	Pristiformes	Pristidae	Pristis	Pristis pectinata
Southwestern Caribbean	-82.98040009	12.31567955	Animalia	Chordata	Actinopterygii	Perciformes	Acanthuridae	Acanthurus	Acanthurus coeruleus
Southwestern Caribbean	-81.38132	13.30285	Animalia	Chordata	Elasmobranchii	Myliobatiformes	Urotrygonidae	Urobatis	Urobatis jamaicensis
Southwestern Caribbean	-76.11055756	9.697777748	Animalia	Mollusca	Bivalvia	Arcida	Glycymerididae	Glycymeris	Glycymeris decussata
Northeastern Brazil	-34.8013916	-13.45221996	Animalia	Arthropoda	Malacostraca	Stomatopoda	Squillidae	Squilla	Squilla obtusa
Southwestern Caribbean	-80.20577	14.34858	Animalia	Mollusca	Gastropoda	Littorinimorpha	Strombidae	Aliger	Aliger gigas
Southern Caribbean	-71.40000153	13.53299999	Animalia	Arthropoda	Malacostraca	Decapoda	Sergestidae	Allosergestes	Allosergestes sargassi
Southern Caribbean	-66.3825	10.61806	Animalia	Arthropoda	Malacostraca	Amphipoda	Lysianassidae	Lysianopsis	Lysianopsis alba
Southern Caribbean	-68.24333191	11.10499954	Animalia	Arthropoda	Malacostraca	Decapoda	Euryplacidae	Nancyplax	Nancyplax vossi
Eastern Brazil	-38.7909	-13.1276	Animalia	Chordata	Actinopterygii	Scorpaeniformes	Dactylopteridae	Dactylopterus	Dactylopterus volitans
Southwestern Caribbean	-73.93000031	11.5	Animalia	Chordata	Actinopterygii	Perciformes	Pomacanthidae	Pomacanthus	Pomacanthus paru
Southwestern Caribbean	-76.90097096	8.37165988	Animalia	Cnidaria	Anthozoa	Alcyonacea	Plexauridae	Muriceopsis	Muriceopsis flavida
Southwestern Caribbean	-76.2004532	9.3922394	Animalia	Cnidaria	Anthozoa	Scleractinia	Montastraeidae	Montastraea	Montastraea cavernosa
Northeastern Brazil	-36.94121667	-11.5962	Animalia	Arthropoda	Malacostraca	Decapoda	Luciferidae	Belzebub	Belzebub faxoni
Southwestern Caribbean	-83.06839752	12.18628025	Animalia	Chordata	Actinopterygii	Perciformes	Lutjanidae	Ocyurus	Ocyurus chrysurus
Southwestern Caribbean	-77.3268611	8.6167222	Animalia	Chordata	Actinopterygii	Perciformes	Chaetodontidae	Chaetodon	Chaetodon capistratus
Southern Caribbean	-72.98439026	11.65025043	Animalia	Mollusca	Gastropoda	Littorinimorpha	Calyptraeidae	Crucibulum	Crucibulum auricula
Southern Caribbean	-70.60681915	11.98036003	Animalia	Echinodermata	Ophiuroidea	Amphilepidida	Amphilimnidae	Amphilimna	Amphilimna olivacea
Southern Caribbean	-68.19999695	11.10000038	Animalia	Chordata	Actinopterygii	Beloniformes	Exocoetidae	Parexocoetus	Parexocoetus brachypterus
Amazonia	-44.5	-2.5667	Animalia	Chordata	Actinopterygii	Pleuronectiformes	Achiridae	Achirus	Achirus lineatus
Southern Caribbean	-64.346944	10.357778	Animalia	Arthropoda	Malacostraca	Amphipoda	Aoridae	Bemlos	Bemlos unicornis
Southwestern Caribbean	-77.3446666	8.639	Animalia	Chordata	Actinopterygii	Perciformes	Carangidae	Caranx	Caranx ruber
Southern Caribbean	-67.643611	10.505278	Animalia	Arthropoda	Malacostraca	Amphipoda	Phoxocephalidae	Metharpinia	Metharpinia floridana
Southwestern Caribbean	-75.67610931	9.552499771	Animalia	Mollusca	Bivalvia	Venerida	Veneridae	Cyclinella	Cyclinella tenuis
Southwestern Caribbean	-81.7333333	12.5004167	Animalia	Echinodermata	Echinoidea	Cidaroida	Cidaridae	Eucidaris	Eucidaris tribuloides
Guianan	-57.79999924	7.599999905	Animalia	Chordata	Actinopterygii	Perciformes	Lutjanidae	Pristipomoides	Pristipomoides aquilonaris
Southwestern Caribbean	-74.1286111	11.3298611	Animalia	Chordata	Actinopterygii	Perciformes	Scaridae	Sparisoma	Sparisoma aurofrenatum
Southwestern Caribbean	-78.88223267	9.551833153	Animalia	Cnidaria	Anthozoa	Scleractinia	Agariciidae	Agaricia	Agaricia tenuifolia
Southwestern Caribbean	-73.38539124	11.4013052	Animalia	Arthropoda	Malacostraca	Decapoda	Porcellanidae	Pachycheles	Pachycheles ackleianus
Southwestern Caribbean	-75.7855556	9.7794444	Animalia	Chordata	Actinopterygii	Perciformes	Acanthuridae	Acanthurus	Acanthurus coeruleus
Eastern Brazil	-35.91666667	-20.75	Animalia	Chordata	Appendicularia	Copelata	Oikopleuridae	Oikopleura	Oikopleura (Vexillaria) albicans
Southern Caribbean	-66.72299957	11.88113308	Animalia	Cnidaria	Anthozoa	Scleractinia	Acroporidae	Acropora	Acropora palmata
Southern Caribbean	-68.236	10.837	Animalia	Porifera	Demospongiae	Haplosclerida	Callyspongiidae	Callyspongia	Callyspongia (Cladochalina) aculeata
Southwestern Caribbean	-74.09070587	11.33490467	Animalia	Cnidaria	Anthozoa	Scleractinia	Faviidae	Diploria	Diploria labyrinthiformis
Eastern Brazil	-38.7	-12.7	Animalia	Chordata	Actinopterygii	Tetraodontiformes	Balistidae	Melichthys	Melichthys niger
Amazonia	-50.1667	3.55	Animalia	Chordata	Actinopterygii	Perciformes	Sciaenidae	Micropogonias	Micropogonias furnieri
Guianan	-52.5261116	5.083611012	Animalia	Chordata	Actinopterygii	Perciformes	Carangidae	Caranx	Caranx hippos
Southwestern Caribbean	-75.9233889	9.7905833	Animalia	Chordata	Actinopterygii	Perciformes	Scaridae	Sparisoma	Sparisoma viride
Guianan	-59.96333313	9.506667137	Animalia	Arthropoda	Malacostraca	Amphipoda	Oxycephalidae	Streetsia	Streetsia steenstrupi
Southwestern Caribbean	-73.76666667	11.34194444	Animalia	Arthropoda	Malacostraca	Decapoda	Pinnotheridae	Clypeasterophilus	Clypeasterophilus stebbingi
Southwestern Caribbean	-78.90389252	9.549444199	Animalia	Chordata	Actinopterygii	Perciformes	Labrisomidae	Labrisomus	Labrisomus nuchipinnis
Southwestern Caribbean	-81.4383316	8.968330383	Animalia	Mollusca	Gastropoda	Cephalaspidea	Philinorbidae	Philinorbis	Philinorbis albus
Northeastern Brazil	-37.4113	-11.4177	Animalia	Arthropoda	Hexanauplia	Cyclopoida	Corycaeidae	Ditrichocorycaeus	Ditrichocorycaeus amazonicus
Southwestern Caribbean	-81.8486111	12.17555	Animalia	Chordata	Actinopterygii	Perciformes	Mullidae	Mulloidichthys	Mulloidichthys martinicus
Southwestern Caribbean	-74.1286111	11.3298611	Animalia	Chordata	Actinopterygii	Perciformes	Pomacentridae	Microspathodon	Microspathodon chrysurus
Eastern Brazil	-39.33333333	-22.10833333	Animalia	Arthropoda	Hexanauplia	Cyclopoida	Oithonidae	Oithona	Oithona similis
Southern Caribbean	-66.85771942	11.74215031	Animalia	Chordata	Actinopterygii	Perciformes	Pomacentridae	Microspathodon	Microspathodon chrysurus
Eastern Brazil	-38.5	-18.14999962	Animalia	Porifera	Demospongiae	Tetractinellida	Ancorinidae	Stelletta	Stelletta anancora
Southern Caribbean	-70.41233826	11.84379959	Animalia	Annelida	Polychaeta		Capitellidae	Dasybranchus	Dasybranchus lumbricoides
Southern Caribbean	-71.98590278	12.33972222	Animalia	Arthropoda	Malacostraca	Decapoda	Paguridae	Pylopagurus	Pylopagurus pattiae
Southern Caribbean	-72.39565278	12.07684722	Animalia	Arthropoda	Malacostraca	Decapoda	Paguridae	Pylopagurus	Pylopagurus pattiae
Southwestern Caribbean	-79.05000305	9.619999886	Animalia	Cnidaria	Anthozoa	Scleractinia	Dendrophylliidae	Balanophyllia	Balanophyllia (Eupsammia) pittieri
Eastern Brazil	-37.81666667	-16.36666667	Animalia	Chaetognatha	Sagittoidea	Aphragmophora	Krohnittidae	Krohnitta	Krohnitta subtilis
Southwestern Caribbean	-78.71582031	9.49521637	Animalia	Chordata	Actinopterygii	Perciformes	Lutjanidae	Lutjanus	Lutjanus mahogoni
Southern Caribbean	-68.265833	10.853333	Animalia	Mollusca	Gastropoda	Littorinimorpha	Caecidae	Caecum	Caecum pulchellum
Southwestern Caribbean	-81.7333333	12.5004167	Animalia	Chordata	Actinopterygii	Perciformes	Chaetodontidae	Chaetodon	Chaetodon striatus
Southern Caribbean	-69.41999817	11.88000011	Animalia	Cnidaria	Anthozoa	Alcyonacea	Chrysogorgiidae	Chrysogorgia	Chrysogorgia elegans
Southern Caribbean	-66.408889	11.189722	Animalia	Arthropoda	Malacostraca	Amphipoda	Hyalidae	Hyale	Hyale pygmaea
Eastern Brazil	-38.88333333	-13.1	Animalia	Arthropoda	Malacostraca	Decapoda	Portunidae	Callinectes	Callinectes danae
Southwestern Caribbean	-74.18055725	11.38722229	Animalia	Chordata	Actinopterygii	Perciformes	Serranidae	Serranus	Serranus atrobranchus
Southwestern Caribbean	-74.1119444	11.3392777	Animalia	Chordata	Actinopterygii	Perciformes	Scaridae	Sparisoma	Sparisoma aurofrenatum
Northeastern Brazil	-35.06666667	-5.5	Animalia	Arthropoda	Malacostraca	Isopoda	Stenetriidae	Stenetriidae incertae sedis	Stenetriidae incertae sedis occidentale
Amazonia	-46.6641	-0.9679	Animalia	Chordata	Elasmobranchii	Myliobatiformes	Gymnuridae	Gymnura	Gymnura micrura
Eastern Brazil	-39.233	-20.833	Animalia	Mollusca	Gastropoda	Seguenziida	[unassigned] Seguenzioidea	Brookula	Brookula conica
Eastern Brazil	-41.8253	-22.7735	Animalia	Chordata	Actinopterygii	Anguilliformes	Muraenidae	Muraena	Muraena retifera
Southern Caribbean	-64.15757751	10.83866978	Animalia	Arthropoda	Malacostraca	Amphipoda	Hyalidae	Hyale	Hyale pygmaea
Southwestern Caribbean	-74.24154	11.21915	Animalia	Chordata	Actinopterygii	Perciformes	Acanthuridae	Acanthurus	Acanthurus tractus
Southwestern Caribbean	-76.833	14.35	Animalia	Arthropoda	Ostracoda	Halocyprida	Halocyprididae	Macrochoecilla	Macrochoecilla macrocheira
Northeastern Brazil	-34.8437	-7.6644	Animalia	Chordata	Actinopterygii	Perciformes	Gerreidae	Eucinostomus	Eucinostomus gula
Southern Caribbean	-72.78045654	11.7865448	Animalia	Mollusca	Gastropoda	Neogastropoda	Turbinellidae	Turbinella	Turbinella angulata
Southern Caribbean	-60.51670074	11.30000019	Animalia	Chordata	Actinopterygii	Perciformes	Tripterygiidae	Enneanectes	Enneanectes atrorus
Southwestern Caribbean	-81.7312333	12.5131333	Animalia	Chordata	Actinopterygii	Perciformes	Serranidae	Cephalopholis	Cephalopholis fulva
Guianan	-53.96333313	5.72555542	Animalia	Chordata	Actinopterygii	Siluriformes	Ariidae	Amphiarius	Amphiarius phrygiatus
Southwestern Caribbean	-74.23030363	11.24915181	Animalia	Chordata	Actinopterygii	Perciformes	Lutjanidae	Lutjanus	Lutjanus synagris
Northeastern Brazil	-35.2773	-5.3967	Animalia	Arthropoda	Malacostraca	Decapoda	Luciferidae	Belzebub	Belzebub faxoni
Northeastern Brazil	-34.8167	-7.5667	Animalia	Chordata	Actinopterygii	Perciformes	Haemulidae	Haemulon	Haemulon parra
Southwestern Caribbean	-81.7333333	12.5004167	Animalia	Chordata	Actinopterygii	Perciformes	Pomacentridae	Stegastes	Stegastes planifrons
Eastern Brazil	-41.7055	-22.4057	Animalia	Cnidaria	Scyphozoa	Semaeostomeae	Pelagiidae	Chrysaora	Chrysaora lactea
Southern Caribbean	-70.02	12.31	Animalia	Cnidaria	Hydrozoa	Leptothecata	Sertulariidae	Dynamena	Dynamena crisioides
Southwestern Caribbean	-73.45183563	11.49216747	Animalia	Echinodermata	Asteroidea	Forcipulatida	Zoroasteridae	Doraster	Doraster constellatus
Southern Caribbean	-70.53453	11.48669	Animalia	Arthropoda	Malacostraca	Amphipoda	Ampeliscidae	Ampelisca	Ampelisca paria
Eastern Brazil	-38.70666504	-17.96249962	Animalia	Chordata	Actinopterygii	Perciformes	Acanthuridae	Acanthurus	Acanthurus coeruleus
Eastern Brazil	-38.374	-19.478	Animalia	Mollusca	Gastropoda	Neogastropoda	Cancellariidae	Tritonoharpa	Tritonoharpa lanceolata
Southwestern Caribbean	-74.02533333	11.44616667	Animalia	Arthropoda	Malacostraca	Decapoda	Cymonomidae	Cymonomus	Cymonomus magnirostris
Southwestern Caribbean	-76.37388611	9.067222595	Animalia	Mollusca	Bivalvia	Venerida	Veneridae	Dosinia	Dosinia concentrica
Southwestern Caribbean	-81.4142778	13.3623667	Animalia	Chordata	Actinopterygii	Perciformes	Scaridae	Sparisoma	Sparisoma viride
Eastern Brazil	-41.154	-22.883	Animalia	Mollusca	Gastropoda	Littorinimorpha	Tornidae	Teinostoma	Teinostoma cocolitoris
Southwestern Caribbean	-74.6763916	11.0961113	Animalia	Mollusca	Bivalvia	Cardiida	Tellinidae	Temnoconcha	Temnoconcha galathaea
Southwestern Caribbean	-74.1119444	11.3392777	Animalia	Chordata	Actinopterygii	Perciformes	Pomacentridae	Stegastes	Stegastes adustus
Southern Caribbean	-66.70576477	11.76636696	Animalia	Chordata	Actinopterygii	Perciformes	Acanthuridae	Acanthurus	Acanthurus bahianus
Southwestern Caribbean	-73.39949799	11.48033333	Animalia	Mollusca	Gastropoda	Littorinimorpha	Tonnidae	Eudolium	Eudolium crosseanum
Eastern Brazil	-37.27361111	-17.89027778	Animalia	Chordata	Actinopterygii	Stomiiformes	Sternoptychidae	Maurolicus	Maurolicus stehmanni
Southwestern Caribbean	-82.80999756	9.829999924	Animalia	Chordata	Actinopterygii	Perciformes	Lutjanidae	Lutjanus	Lutjanus apodus
Southwestern Caribbean	-75.7706389	10.1748611	Animalia	Chordata	Actinopterygii	Perciformes	Pomacentridae	Stegastes	Stegastes planifrons
Eastern Brazil	-36.808	-17.066	Animalia	Mollusca	Bivalvia	Mytilida	Mytilidae	Lithophaga	Lithophaga nigra
Southwestern Caribbean	-81.7312333	12.5131333	Animalia	Chordata	Actinopterygii	Perciformes	Scaridae	Sparisoma	Sparisoma aurofrenatum
Southwestern Caribbean	-78.7971344	9.511650085	Animalia	Cnidaria	Anthozoa	Scleractinia	Merulinidae	Orbicella	Orbicella faveolata
Southwestern Caribbean	-74.1286111	11.3298611	Animalia	Chordata	Actinopterygii	Perciformes	Scaridae	Sparisoma	Sparisoma viride
Southwestern Caribbean	-74.09027778	11.33472222	Animalia	Arthropoda	Malacostraca	Decapoda	Inachoididae	Batrachonotus	Batrachonotus fragosus
Southwestern Caribbean	-75.9233889	9.7905833	Animalia	Chordata	Actinopterygii	Perciformes	Scaridae	Sparisoma	Sparisoma aurofrenatum
Guianan	-54	7.533333333	Animalia	Chordata	Actinopterygii	Scorpaeniformes	Scorpaenidae	Pontinus	Pontinus longispinis
Southwestern Caribbean	-81.7312333	12.5131333	Animalia	Chordata	Actinopterygii	Perciformes	Scaridae	Scarus	Scarus taeniopterus
Southwestern Caribbean	-78.90389252	9.549444199	Animalia	Chordata	Actinopterygii	Tetraodontiformes	Tetraodontidae	Canthigaster	Canthigaster rostrata
Southwestern Caribbean	-74.1286111	11.3298611	Animalia	Chordata	Actinopterygii	Perciformes	Scaridae	Sparisoma	Sparisoma rubripinne
Southern Caribbean	-64.34762	10.38888	Animalia	Mollusca	Gastropoda	Neogastropoda	Muricidae	Stramonita	Stramonita rustica
Southern Caribbean	-69.90702	12.4987	Animalia	Cnidaria	Hydrozoa	Leptothecata	Sertularellidae	Sertularella	Sertularella tenella
Northeastern Brazil	-34.8821	-7.7697	Animalia	Annelida	Polychaeta	Phyllodocida	Nereididae	Laeonereis	Laeonereis culveri
Southwestern Caribbean	-75.7706389	10.1748611	Animalia	Chordata	Actinopterygii	Perciformes	Lutjanidae	Lutjanus	Lutjanus mahogoni
Southern Caribbean	-68.26583099	10.85333347	Animalia	Mollusca	Gastropoda	Littorinimorpha	Zebinidae	Schwartziella	Schwartziella catesbyana
Southwestern Caribbean	-76.90097096	8.37165988	Animalia	Cnidaria	Anthozoa	Scleractinia	Faviidae	Mussa	Mussa angulosa
Southwestern Caribbean	-74.1286111	11.3298611	Animalia	Chordata	Actinopterygii	Perciformes	Lutjanidae	Ocyurus	Ocyurus chrysurus
Southwestern Caribbean	-78.84519959	9.565050125	Animalia	Chordata	Actinopterygii	Perciformes	Scaridae	Sparisoma	Sparisoma viride
Southern Caribbean	-66.89523315	11.7923336	Animalia	Chordata	Actinopterygii	Perciformes	Labridae	Bodianus	Bodianus rufus
Southwestern Caribbean	-75.8908333	9.8219444	Animalia	Echinodermata	Echinoidea	Camarodonta	Echinometridae	Echinometra	Echinometra viridis
Eastern Brazil	-38.375	-19.474	Animalia	Mollusca	Gastropoda	Cephalaspidea	Tornatinidae	Acteocina	Acteocina bullata
Southwestern Caribbean	-79.01875305	9.509349823	Animalia	Cnidaria	Anthozoa	Scleractinia	Siderastreidae	Siderastrea	Siderastrea siderea
Southern Caribbean	-72.7903595	11.87783337	Animalia	Arthropoda	Malacostraca	Decapoda	Hippolytidae	Trachycaris	Trachycaris restricta
Southwestern Caribbean	-78.90319824	9.540650368	Animalia	Cnidaria	Anthozoa	Scleractinia	Merulinidae	Orbicella	Orbicella faveolata
Guianan	-58	8	Animalia	Chordata	Actinopterygii	Perciformes	Carangidae	Trachinotus	Trachinotus cayennensis
Southern Caribbean	-68.26583099	10.85333347	Animalia	Mollusca	Gastropoda	Trochida	Phasianellidae	Eulithidium	Eulithidium tessellatum
Northeastern Brazil	-41	-2	Animalia	Chordata	Actinopterygii	Perciformes	Scaridae	Sparisoma	Sparisoma frondosum
Southern Caribbean	-68.98	15.18	Animalia	Chordata	Actinopterygii	Perciformes	Xiphiidae	Xiphias	Xiphias gladius
Southern Caribbean	-71.83333588	12.57166672	Animalia	Echinodermata	Ophiuroidea	Ophiurida	Ophiuridae	Ophiura	Ophiura tenera
Southwestern Caribbean	-74.1286111	11.3298611	Animalia	Chordata	Actinopterygii	Perciformes	Scaridae	Sparisoma	Sparisoma aurofrenatum
Southwestern Caribbean	-78.9063797	9.545249939	Animalia	Cnidaria	Anthozoa	Scleractinia	Faviidae	Colpophyllia	Colpophyllia natans
Southwestern Caribbean	-74.2009964	11.38516712	Animalia	Echinodermata	Ophiuroidea	Ophiurida	Ophiomusaidae	Ophiomusa	Ophiomusa valida
Southwestern Caribbean	-75.7464444	10.2341944	Animalia	Chordata	Actinopterygii	Perciformes	Chaetodontidae	Chaetodon	Chaetodon capistratus
Southwestern Caribbean	-78.91248322	9.53880024	Animalia	Cnidaria	Anthozoa	Scleractinia	Merulinidae	Orbicella	Orbicella annularis
Southern Caribbean	-60.63999939	11.33333302	Animalia	Chordata	Actinopterygii	Perciformes	Pomacentridae	Stegastes	Stegastes partitus
Southwestern Caribbean	-76.45916667	9.57361111	Animalia	Arthropoda	Malacostraca	Decapoda	Munidopsidae	Munidopsis	Munidopsis erinacea
Southwestern Caribbean	-75.7706389	10.1748611	Animalia	Chordata	Actinopterygii	Perciformes	Serranidae	Cephalopholis	Cephalopholis cruentata
Southern Caribbean	-68.26583099	10.85333347	Animalia	Arthropoda	Malacostraca	Amphipoda	Melitidae	Melita	Melita stocki
Southwestern Caribbean	-80.2669667	14.1725	Animalia	Arthropoda	Hexanauplia	Cyclopoida	Sapphirinidae	Sapphirina	Sapphirina nigromaculata
Eastern Brazil	-38.04527778	-19.39555556	Animalia	Chordata	Appendicularia	Copelata	Oikopleuridae	Oikopleura	Oikopleura (Coecaria) intermedia
Guianan	-61.54999924	10.66666698	Animalia	Chordata	Actinopterygii	Mugiliformes	Mugilidae	Mugil	Mugil trichodon
Southwestern Caribbean	-74.17138672	11.39166641	Animalia	Chordata	Actinopterygii	Lophiiformes	Ogcocephalidae	Halieutichthys	Halieutichthys aculeatus
Southwestern Caribbean	-79.83218611	15.8342114	Animalia	Chordata	Actinopterygii	Perciformes	Labridae	Halichoeres	Halichoeres bivittatus
Southern Caribbean	-64.418223	10.457558	Animalia	Chordata	Mammalia	Cetartiodactyla	Balaenopteridae	Balaenoptera	Balaenoptera edeni
Southwestern Caribbean	-82.12718201	9.250833511	Animalia	Porifera	Demospongiae	Haplosclerida	Chalinidae	Haliclona	Haliclona (Soestella) walentinae
Southwestern Caribbean	-75.65139008	10.53499985	Animalia	Echinodermata	Ophiuroidea	Ophiurida	Ophiosphalmidae	Ophiomusium	Ophiomusium eburneum
Guianan	-52.58055496	5.133611202	Animalia	Chordata	Actinopterygii	Siluriformes	Ariidae	Cathorops	Cathorops spixii
Southwestern Caribbean	-77.3446666	8.639	Animalia	Chordata	Actinopterygii	Perciformes	Haemulidae	Haemulon	Haemulon aurolineatum
Eastern Brazil	-37.6	-22	Animalia	Arthropoda	Hexanauplia	Calanoida	Scolecitrichidae	Scolecithrix	Scolecithrix danae
Southwestern Caribbean	-76.92788696	8.518250465	Animalia	Arthropoda	Malacostraca	Decapoda	Inachoididae	Stenorhynchus	Stenorhynchus seticornis
Southern Caribbean	-68.272222	10.920278	Animalia	Mollusca	Gastropoda	Cephalaspidea	Tornatinidae	Acteocina	Acteocina candei
Southwestern Caribbean	-74.21666667	11.43483333	Animalia	Arthropoda	Malacostraca	Decapoda	Glyphocrangonidae	Glyphocrangon	Glyphocrangon neglecta
Southwestern Caribbean	-76.43533325	9.459833145	Animalia	Mollusca	Bivalvia	Nuculanida	Tindariidae	Tindaria	Tindaria cytherea
Southwestern Caribbean	-74.2318611	11.2490277	Animalia	Chordata	Actinopterygii	Perciformes	Chaetodontidae	Chaetodon	Chaetodon sedentarius
Eastern Brazil	-38.590556	-18.101944	Animalia	Mollusca	Gastropoda	Littorinimorpha	Caecidae	Caecum	Caecum ryssotitum
Southern Caribbean	-63.85317	10.68995	Animalia	Arthropoda	Malacostraca	Amphipoda	Hyalidae	Apohyale	Apohyale media
Southern Caribbean	-68.291944	11.076111	Animalia	Arthropoda	Malacostraca	Amphipoda	Aoridae	Grandidierella	Grandidierella bonnieroides
Southern Caribbean	-68.26541	10.94237	Animalia	Arthropoda	Malacostraca	Amphipoda	Ampithoidae	Ampithoe	Ampithoe ramondi
Guianan	-58.88666534	9.234999657	Animalia	Arthropoda	Malacostraca	Amphipoda	Eupronoidae	Eupronoe	Eupronoe maculata
Southwestern Caribbean	-74.24108124	11.19416714	Animalia	Mollusca	Bivalvia	Limida	Limidae	Limaria	Limaria locklini
Southwestern Caribbean	-75.7464444	10.2341944	Animalia	Chordata	Actinopterygii	Perciformes	Serranidae	Cephalopholis	Cephalopholis cruentata
Southwestern Caribbean	-77.33625	8.6420555	Animalia	Chordata	Actinopterygii	Perciformes	Pomacentridae	Stegastes	Stegastes planifrons
Southern Caribbean	-68.23527527	10.85130024	Animalia	Arthropoda	Malacostraca	Amphipoda	Neomegamphopidae	Neomegamphopus	Neomegamphopus heardi
Southern Caribbean	-68.30166	10.82287	Animalia	Arthropoda	Malacostraca	Amphipoda	Aoridae	Bemlos	Bemlos unicornis
Southwestern Caribbean	-79.84777	15.79555	Animalia	Chordata	Aves	Anseriformes	Anatidae	Spatula	Spatula discors
Southern Caribbean	-68.24769	10.81982	Animalia	Mollusca	Gastropoda	Cycloneritida	Neritidae	Nerita	Nerita peloronta
Northeastern Brazil	-34.56700134	-7.5	Animalia	Sipuncula	Phascolosomatidea	Aspidosiphonida	Aspidosiphonidae	Aspidosiphon	Aspidosiphon (Paraspidosiphon) laevis
Eastern Brazil	-38.9517	-13.8844	Animalia	Arthropoda	Malacostraca	Decapoda	Panopeidae	Panopeus	Panopeus harttii
Southwestern Caribbean	-78.81625366	9.482766151	Animalia	Cnidaria	Anthozoa	Scleractinia	Agariciidae	Agaricia	Agaricia tenuifolia
Southwestern Caribbean	-78.59183502	9.427716255	Animalia	Chordata	Actinopterygii	Perciformes	Pomacentridae	Microspathodon	Microspathodon chrysurus
Southwestern Caribbean	-74.18055725	11.38722229	Animalia	Echinodermata	Echinoidea	Camarodonta	Trigonocidaridae	Genocidaris	Genocidaris maculata
Southwestern Caribbean	-79.02993011	9.504282951	Animalia	Cnidaria	Anthozoa	Scleractinia	Agariciidae	Agaricia	Agaricia tenuifolia
Southwestern Caribbean	-81.3752778	13.3136389	Animalia	Chordata	Actinopterygii	Perciformes	Scaridae	Scarus	Scarus iseri
Eastern Brazil	-38.72358	-15.10483	Animalia	Chordata	Actinopterygii	Aulopiformes	Synodontidae	Synodus	Synodus synodus
Southwestern Caribbean	-82.666666	13	Animalia	Mollusca	Gastropoda	Littorinimorpha	Hipponicidae	Hipponix	Hipponix antiquatus
Southwestern Caribbean	-73.47166443	11.40638924	Animalia	Mollusca	Gastropoda	Neogastropoda	Cystiscidae	Persicula	Persicula pulcherrima
Guianan	-53.305492	5.900843	Animalia	Chordata	Elasmobranchii	Myliobatiformes	Myliobatidae	Mobula	Mobula birostris
Guianan	-51.84977	4.92984	Animalia	Chordata	Aves	Pelecaniformes	Fregatidae	Fregata	Fregata magnificens
Southern Caribbean	-72.83332825	12.22167015	Animalia	Cnidaria	Anthozoa	Scleractinia	Deltocyathidae	Deltocyathus	Deltocyathus italicus
Southwestern Caribbean	-75.7464444	10.2341944	Animalia	Chordata	Actinopterygii	Perciformes	Scaridae	Sparisoma	Sparisoma chrysopterum
Northeastern Brazil	-37.3829	-11.4466	Animalia	Arthropoda	Hexanauplia	Calanoida	Paracalanidae	Paracalanus	Paracalanus quasimodo
Southwestern Caribbean	-81.7312333	12.5131333	Animalia	Chordata	Actinopterygii	Perciformes	Lutjanidae	Lutjanus	Lutjanus apodus
Southern Caribbean	-64.15602	10.84247	Animalia	Arthropoda	Malacostraca	Amphipoda	Maeridae	Elasmopus	Elasmopus pectenicrus
Southwestern Caribbean	-81.7312333	12.5131333	Animalia	Chordata	Actinopterygii	Perciformes	Pomacanthidae	Holacanthus	Holacanthus tricolor
Southwestern Caribbean	-81.86382	12.17709	Animalia	Chordata	Actinopterygii	Perciformes	Scaridae	Sparisoma	Sparisoma aurofrenatum
Southwestern Caribbean	-75.71305847	9.769721985	Animalia	Mollusca	Bivalvia	Cardiida	Tellinidae	Tellina	Tellina juttingae
Guianan	-51.89361191	4.680555344	Animalia	Chordata	Actinopterygii	Siluriformes	Ariidae	Cathorops	Cathorops spixii
Southern Caribbean	-64.35077	10.38856	Animalia	Arthropoda	Malacostraca	Amphipoda	Leucothoidae	Anamixis	Anamixis cavatura
Southwestern Caribbean	-81.7333333	12.5004167	Animalia	Chordata	Actinopterygii	Perciformes	Pomacanthidae	Holacanthus	Holacanthus tricolor
Southwestern Caribbean	-74.47000122	11.19999981	Animalia	Chordata	Actinopterygii	Perciformes	Haemulidae	Conodon	Conodon nobilis
Southwestern Caribbean	-75.49861111	10.4375	Animalia	Chordata	Actinopterygii	Mugiliformes	Mugilidae	Mugil	Mugil incilis
Northeastern Brazil	-37.3829	-11.4466	Animalia	Arthropoda	Hexanauplia	Cyclopoida	Oithonidae	Oithona	Oithona nana
Southern Caribbean	-68.24769	10.81982	Animalia	Mollusca	Gastropoda	Cycloneritida	Neritidae	Nerita	Nerita peloronta
Southern Caribbean	-71.995209	12.196861	Animalia	Chordata	Aves	Charadriiformes	Scolopacidae	Tringa	Tringa melanoleuca
Southern Caribbean	-69.855	12.062	Animalia	Mollusca	Polyplacophora	Chitonida	Chitonidae	Acanthopleura	Acanthopleura granulata
Southern Caribbean	-64.36745	10.39569	Animalia	Mollusca	Bivalvia	Ostreida	Pinnidae	Pinna	Pinna carnea
Southwestern Caribbean	-73.47166443	11.40638924	Animalia	Echinodermata	Ophiuroidea	Amphilepidida	Ophionereididae	Ophionereis	Ophionereis dolabriformis
Southern Caribbean	-68.265833	10.853333	Animalia	Mollusca	Gastropoda	Littorinimorpha	Rissoidae	Alvania	Alvania auberiana
Northeastern Brazil	-34.7337	-8.0788	Animalia	Chordata	Actinopterygii	Perciformes	Sciaenidae	Pareques	Pareques acuminatus
Southwestern Caribbean	-81.4143944	13.3655167	Animalia	Arthropoda	Malacostraca	Decapoda	Stenopodidae	Stenopus	Stenopus hispidus
Southern Caribbean	-66.5	14.5	Animalia	Chordata	Reptilia	Testudines	Cheloniidae	Chelonia	Chelonia mydas
Southwestern Caribbean	-75.7464444	10.2341944	Animalia	Chordata	Actinopterygii	Perciformes	Labridae	Bodianus	Bodianus rufus
Southwestern Caribbean	-75.7853889	9.7774167	Animalia	Chordata	Actinopterygii	Perciformes	Scaridae	Sparisoma	Sparisoma aurofrenatum
Eastern Brazil	-38.768	-19.527	Animalia	Mollusca	Bivalvia	Cardiida	Cardiidae	Papyridea	Papyridea semisulcata
Eastern Brazil	-37.939	-19.808	Animalia	Mollusca	Bivalvia	Cardiida	Cardiidae	Acrosterigma	Acrosterigma magnum
Southwestern Caribbean	-74.5	11.19999981	Animalia	Chordata	Actinopterygii	Perciformes	Gerreidae	Eucinostomus	Eucinostomus gula
Southwestern Caribbean	-75.7464444	10.2341944	Animalia	Chordata	Actinopterygii	Perciformes	Scaridae	Scarus	Scarus iseri
Guianan	-54.58300018	7.767000198	Animalia	Arthropoda	Malacostraca	Decapoda	Nephropidae	Nephropsis	Nephropsis aculeata
Southern Caribbean	-68.2193	10.8683	Animalia	Chordata	Ascidiacea	Stolidobranchia	Styelidae	Eusynstyela	Eusynstyela tincta
Southern Caribbean	-68.15555573	10.5	Animalia	Arthropoda	Malacostraca	Amphipoda	Podoceridae	Podocerus	Podocerus brasiliensis
Southwestern Caribbean	-81.69999695	12.51000023	Animalia	Chordata	Actinopterygii	Perciformes	Scaridae	Sparisoma	Sparisoma rubripinne
Southwestern Caribbean	-81.4185	13.3888	Animalia	Chordata	Actinopterygii	Perciformes	Pomacanthidae	Pomacanthus	Pomacanthus paru
Southwestern Caribbean	-75.7888611	10.1708889	Animalia	Chordata	Actinopterygii	Perciformes	Pomacanthidae	Holacanthus	Holacanthus ciliaris
Eastern Brazil	-34.33333333	-20.66666667	Animalia	Chordata	Appendicularia	Copelata	Oikopleuridae	Oikopleura	Oikopleura (Coecaria) longicauda
Southern Caribbean	-64.67	10.5	Animalia	Porifera	Demospongiae	Haplosclerida	Chalinidae	Haliclona	Haliclona (Reniera) cinerea
Southwestern Caribbean	-75.83300018	13.63300037	Animalia	Arthropoda	Hexanauplia	Siphonostomatoida	Pandaridae	Pagina	Pagina tunica
Southwestern Caribbean	-75.7853889	9.7774167	Animalia	Chordata	Actinopterygii	Perciformes	Pomacanthidae	Pomacanthus	Pomacanthus paru
Southwestern Caribbean	-82.05249786	9.176939964	Animalia	Cnidaria	Anthozoa	Scleractinia	Caryophylliidae	Paracyathus	Paracyathus adetos
Southwestern Caribbean	-79.77832794	9.454999924	Animalia	Arthropoda	Hexanauplia	Calanoida	Pontellidae	Labidocera	Labidocera fluviatilis
Southern Caribbean	-67.23851	10.55252	Animalia	Mollusca	Gastropoda	Lepetellida	Fissurellidae	Fissurella	Fissurella nodosa
Southern Caribbean	-70.41706848	12.2221899	Animalia	Arthropoda	Malacostraca	Amphipoda	Lysianassidae	Lysianopsis	Lysianopsis alba
Eastern Brazil	-38.742	-13.646	Animalia	Mollusca	Bivalvia	Carditida	Crassatellidae	Crassinella	Crassinella lunulata
Eastern Brazil	-41.7853	-22.4806	Animalia	Mollusca	Gastropoda		Pyramidellidae	Egila	Egila virginiae
Southwestern Caribbean	-74.30999756	11.25	Animalia	Chordata	Actinopterygii	Perciformes	Lutjanidae	Lutjanus	Lutjanus synagris
Southwestern Caribbean	-81.3970667	13.3987167	Animalia	Chordata	Actinopterygii	Perciformes	Pomacentridae	Stegastes	Stegastes planifrons
Southwestern Caribbean	-73.45166667	11.29222222	Animalia	Cnidaria	Anthozoa	Alcyonacea	Nidaliidae	Nidalia	Nidalia rubripunctata
Eastern Brazil	-38.70366669	-17.96533394	Animalia	Chordata	Actinopterygii	Perciformes	Acanthuridae	Acanthurus	Acanthurus bahianus
Southwestern Caribbean	-81.89	12.08	Animalia	Chordata	Actinopterygii	Perciformes	Blenniidae	Ophioblennius	Ophioblennius macclurei
Amazonia	-50.2833	3.8	Animalia	Arthropoda	Malacostraca	Decapoda	Penaeidae	Penaeus	Penaeus subtilis
Northeastern Brazil	-34.8821	-7.7697	Animalia	Annelida	Polychaeta	Phyllodocida	Nereididae	Laeonereis	Laeonereis culveri
Southwestern Caribbean	-73.76683333	11.37416667	Animalia	Arthropoda	Malacostraca	Decapoda	Munidopsidae	Munidopsis	Munidopsis brevimanus
Southwestern Caribbean	-74.1286111	11.3298611	Animalia	Chordata	Actinopterygii	Perciformes	Pomacentridae	Microspathodon	Microspathodon chrysurus
Amazonia	-44.5	-2.5667	Animalia	Chordata	Actinopterygii	Perciformes	Gobiidae	Microgobius	Microgobius meeki
Southwestern Caribbean	-75.7888611	10.1708889	Animalia	Chordata	Actinopterygii	Perciformes	Haemulidae	Haemulon	Haemulon striatum
Eastern Brazil	-38.24103	-12.97333	Animalia	Chordata	Actinopterygii	Stomiiformes	Phosichthyidae	Vinciguerria	Vinciguerria nimbaria
Southwestern Caribbean	-79.83805847	9.393059731	Animalia	Arthropoda	Malacostraca	Decapoda	Penaeidae	Penaeus	Penaeus duorarum
Northeastern Brazil	-35.07905	-8.706052778	Animalia	Mollusca	Gastropoda	Lepetellida	Fissurellidae	Fissurella	Fissurella emmanuelae
Eastern Brazil	-39	-18.028333	Animalia	Mollusca	Gastropoda		Lottiidae	Lottia	Lottia abrolhosensis
Southwestern Caribbean	-83.58000183	10.77000046	Animalia	Chordata	Actinopterygii	Perciformes	Carangidae	Hemicaranx	Hemicaranx amblyrhynchus
Southwestern Caribbean	-75.7706389	10.1748611	Animalia	Chordata	Actinopterygii	Perciformes	Pomacentridae	Stegastes	Stegastes leucostictus
Amazonia	-50	3	Animalia	Chordata	Actinopterygii	Siluriformes	Ariidae	Bagre	Bagre bagre
Guianan	-57.25	6.75	Animalia	Chordata	Actinopterygii	Perciformes	Carangidae	Selar	Selar crumenophthalmus
Southwestern Caribbean	-76.16936493	9.900175095	Animalia	Mollusca	Gastropoda	[unassigned] Caenogastropoda	Siliquariidae	Tenagodus	Tenagodus modestus
Southwestern Caribbean	-78.73131561	9.457433701	Animalia	Cnidaria	Hydrozoa	Anthoathecata	Milleporidae	Millepora	Millepora alcicornis
Eastern Brazil	-40.531	-22.0192	Animalia	Annelida	Polychaeta		Capitellidae	Leiocapitella	Leiocapitella sensibilis
Southwestern Caribbean	-82.33300018	12.55000019	Animalia	Arthropoda	Malacostraca	Decapoda	Nephropidae	Acanthacaris	Acanthacaris caeca
Southwestern Caribbean	-82.10061646	9.220316887	Animalia	Cnidaria	Anthozoa	Scleractinia	Faviidae	Colpophyllia	Colpophyllia natans
Amazonia	-48.5	2.5	Animalia	Echinodermata	Asteroidea	Paxillosida	Astropectinidae	Astropecten	Astropecten marginatus
Eastern Brazil	-40.451	-21.183	Animalia	Mollusca	Bivalvia	Carditida	Carditidae	Pleuromeris	Pleuromeris sanmartini
Southwestern Caribbean	-78.91248322	9.53880024	Animalia	Cnidaria	Anthozoa	Scleractinia	Faviidae	Pseudodiploria	Pseudodiploria strigosa
Southwestern Caribbean	-81.7312333	12.5131333	Animalia	Echinodermata	Echinoidea	Camarodonta	Echinometridae	Echinometra	Echinometra viridis
Southwestern Caribbean	-78.35	9.85	Animalia	Arthropoda	Hexanauplia	Calanoida	Paracalanidae	Paracalanus	Paracalanus aculeatus
Southern Caribbean	-72.40000153	12.5	Animalia	Chordata	Actinopterygii	Anguilliformes	Congridae	Xenomystax	Xenomystax austrinus
Southwestern Caribbean	-81.7312333	12.5131333	Animalia	Chordata	Actinopterygii	Perciformes	Haemulidae	Haemulon	Haemulon plumierii
Southwestern Caribbean	-81	9	Animalia	Chordata	Actinopterygii	Scorpaeniformes	Peristediidae	Peristedion	Peristedion greyae
Southern Caribbean	-68.15555573	10.5	Animalia	Arthropoda	Malacostraca	Amphipoda	Ischyroceridae	Caribboecetes	Caribboecetes intermedius
Southwestern Caribbean	-76.42816925	9.461500168	Animalia	Mollusca	Bivalvia	Nuculanida	Nuculanidae	Nuculana	Nuculana acuta
Northeastern Brazil	-40	-2	Animalia	Chordata	Elasmobranchii	Carcharhiniformes	Carcharhinidae	Rhizoprionodon	Rhizoprionodon porosus
Southwestern Caribbean	-82.666666	13	Animalia	Mollusca	Gastropoda		Eoacmaeidae	Eoacmaea	Eoacmaea pustulata
Southwestern Caribbean	-74.13192749	11.32802677	Animalia	Chordata	Actinopterygii	Scorpaeniformes	Dactylopteridae	Dactylopterus	Dactylopterus volitans
Eastern Brazil	-41.874	-22.7392	Animalia	Chordata	Reptilia	Testudines	Cheloniidae	Chelonia	Chelonia mydas
Eastern Brazil	-37.4	-15.38333333	Animalia	Chordata	Appendicularia	Copelata	Oikopleuridae	Oikopleura	Oikopleura (Vexillaria) rufescens
Southwestern Caribbean	-83.01000214	9.989999771	Animalia	Chordata	Actinopterygii	Perciformes	Pomacentridae	Stegastes	Stegastes partitus
Southwestern Caribbean	-81.68000031	12.60000038	Animalia	Chordata	Actinopterygii	Gobiesociformes	Gobiesocidae	Tomicodon	Tomicodon fasciatus
Southwestern Caribbean	-74.19254722	11.30483333	Animalia	Cnidaria	Anthozoa	Alcyonacea	Plexauridae	Muricea	Muricea laxa
Southwestern Caribbean	-76.80366516	8.300867081	Animalia	Chordata	Actinopterygii	Siluriformes	Ariidae	Bagre	Bagre marinus
Eastern Brazil	-40.124	-20.138	Animalia	Mollusca	Gastropoda	Neogastropoda	Columbellidae	Columbella	Columbella mercatoria
Southern Caribbean	-64.75	13.5	Animalia	Mollusca	Gastropoda	Neogastropoda	Raphitomidae	Azorilla	Azorilla lottae
Southern Caribbean	-68.15672	10.50164	Animalia	Arthropoda	Malacostraca	Amphipoda	Ischyroceridae	Caribboecetes	Caribboecetes intermedius
Southwestern Caribbean	-82.08000183	9.194166183	Animalia	Cnidaria	Anthozoa	Scleractinia	Agariciidae	Agaricia	Agaricia tenuifolia
Southwestern Caribbean	-74.29250336	11.19583321	Animalia	Mollusca	Gastropoda	Neogastropoda	Muricidae	Siphonochelus	Siphonochelus tityrus
Southwestern Caribbean	-76.2022778	9.3714444	Animalia	Chordata	Actinopterygii	Perciformes	Chaetodontidae	Chaetodon	Chaetodon capistratus
Southwestern Caribbean	-81.85861	12.16389	Animalia	Cnidaria	Anthozoa	Scleractinia	Poritidae	Porites	Porites astreoides
Southern Caribbean	-66.29777527	10.83361053	Animalia	Mollusca	Gastropoda	[unassigned] Caenogastropoda	Modulidae	Modulus	Modulus modulus
Eastern Brazil	-38.966389	-17.682222	Animalia	Chordata	Actinopterygii	Perciformes	Labridae	Halichoeres	Halichoeres brasiliensis
Southwestern Caribbean	-74.21666718	11.43483353	Animalia	Chordata	Actinopterygii	Gadiformes	Macrouridae	Coelorinchus	Coelorinchus caelorhincus
Guianan	-58.93333	8.96333	Animalia	Arthropoda	Malacostraca	Amphipoda	Lestrigonidae	Lestrigonus	Lestrigonus schizogeneios
Northeastern Brazil	-37.4113	-11.4177	Animalia	Arthropoda	Hexanauplia	Calanoida	Pseudodiaptomidae	Pseudodiaptomus	Pseudodiaptomus acutus
Southern Caribbean	-68.314	12.2051	Animalia	Chordata	Actinopterygii	Perciformes	Chaetodontidae	Chaetodon	Chaetodon striatus
Southern Caribbean	-71.95478058	12.29199982	Animalia	Mollusca	Gastropoda	Neogastropoda	Muricidae	Trachypollia	Trachypollia didyma
Southern Caribbean	-72.25816345	12.48866653	Animalia	Cnidaria	Anthozoa	Scleractinia	Deltocyathidae	Deltocyathus	Deltocyathus eccentricus
Southern Caribbean	-68.26583099	10.85333347	Animalia	Arthropoda	Malacostraca	Amphipoda	Aoridae	Bemlos	Bemlos unicornis
Southwestern Caribbean	-74.47000122	11.19999981	Animalia	Chordata	Actinopterygii	Tetraodontiformes	Ostraciidae	Acanthostracion	Acanthostracion quadricornis
Southwestern Caribbean	-74.41619746	10.78577391	Animalia	Arthropoda	Malacostraca	Decapoda	Penaeidae	Penaeus	Penaeus schmitti
Southwestern Caribbean	-76.36699677	13.61699963	Animalia	Arthropoda	Hexanauplia	Calanoida	Calanidae	Undinula	Undinula vulgaris
Eastern Brazil	-38.7909	-13.1276	Animalia	Chordata	Actinopterygii	Clupeiformes	Engraulidae	Lycengraulis	Lycengraulis grossidens
Eastern Brazil	-39.027778	-17.478333	Animalia	Cnidaria	Anthozoa	Scleractinia	Faviidae	Favia	Favia gravida
Northeastern Brazil	-39.3624	-3.17195	Animalia	Mollusca	Gastropoda	Neogastropoda	Columbellidae	Anachis	Anachis lyrata
Southwestern Caribbean	-77.2934494	8.57578373	Animalia	Chordata	Actinopterygii	Perciformes	Labrisomidae	Malacoctenus	Malacoctenus macropus
Southwestern Caribbean	-75.78515625	10.16429329	Animalia	Cnidaria	Anthozoa	Scleractinia	Siderastreidae	Siderastrea	Siderastrea radians
Southwestern Caribbean	-81.7333333	12.5004167	Animalia	Chordata	Actinopterygii	Perciformes	Pomacentridae	Stegastes	Stegastes planifrons
Southern Caribbean	-65.80000305	10.60000038	Animalia	Chordata	Actinopterygii	Gadiformes	Bregmacerotidae	Bregmaceros	Bregmaceros cantori
Eastern Brazil	-34.584	-20.678	Animalia	Mollusca	Gastropoda	Pteropoda	Heliconoididae	Heliconoides	Heliconoides inflatus
Southwestern Caribbean	-82.25900269	9.435889244	Animalia	Chordata	Ascidiacea	Stolidobranchia	Styelidae	Polycarpa	Polycarpa spongiabilis
Southwestern Caribbean	-75.9233889	9.7905833	Animalia	Chordata	Actinopterygii	Perciformes	Serranidae	Cephalopholis	Cephalopholis cruentata
Southern Caribbean	-64.033041	10.44414403	Animalia	Chordata	Actinopterygii	Scorpaeniformes	Scorpaenidae	Pterois	Pterois volitans
Southern Caribbean	-66.297778	10.833611	Animalia	Mollusca	Gastropoda	Littorinimorpha	Caecidae	Meioceras	Meioceras cornucopiae
Northeastern Brazil	-34.8	-7.8	Animalia	Arthropoda	Hexanauplia	Cyclopoida	Oithonidae	Oithona	Oithona hebes
Southern Caribbean	-71.79372406	12.4396944	Animalia	Chordata	Actinopterygii	Perciformes	Serranidae	Serranus	Serranus atrobranchus
Guianan	-55.7	7.9167	Animalia	Arthropoda	Malacostraca	Cumacea	Nannastacidae	Cumella	Cumella (Cumella) meridionalis
Southwestern Caribbean	-75.7853889	9.7774167	Animalia	Chordata	Actinopterygii	Perciformes	Serranidae	Cephalopholis	Cephalopholis cruentata
Southwestern Caribbean	-78.87288666	9.569383621	Animalia	Cnidaria	Anthozoa	Scleractinia	Siderastreidae	Siderastrea	Siderastrea siderea
Amazonia	-49.5833	3.1167	Animalia	Chordata	Actinopterygii	Perciformes	Sciaenidae	Macrodon	Macrodon ancylodon
Southern Caribbean	-63.81258011	10.70812988	Animalia	Arthropoda	Malacostraca	Amphipoda	Photidae	Latigammaropsis	Latigammaropsis atlantica
Southwestern Caribbean	-73.70333333	11.451	Animalia	Arthropoda	Malacostraca	Decapoda	Crangonidae	Parapontophilus	Parapontophilus gracilis
Guianan	-60.64933014	9.395999908	Animalia	Arthropoda	Malacostraca	Amphipoda	Podoceridae	Podocerus	Podocerus brasiliensis
Southwestern Caribbean	-83.03469849	12.18857002	Animalia	Cnidaria	Anthozoa	Scleractinia	Poritidae	Porites	Porites astreoides
Southwestern Caribbean	-80.17806	14.41068	Animalia	Mollusca	Gastropoda	Littorinimorpha	Strombidae	Aliger	Aliger gigas
Southwestern Caribbean	-75.94277954	10.08749962	Animalia	Echinodermata	Ophiuroidea	Ophiurida	Ophiosphalmidae	Ophiomusium	Ophiomusium eburneum
Southern Caribbean	-60.52944565	11.35611057	Animalia	Chordata	Actinopterygii	Perciformes	Labrisomidae	Starksia	Starksia elongata
Southern Caribbean	-68.23634	10.85171	Animalia	Porifera	Demospongiae	Haplosclerida	Niphatidae	Niphates	Niphates erecta
Southern Caribbean	-72.79000092	11.75	Animalia	Chordata	Actinopterygii	Perciformes	Haemulidae	Haemulon	Haemulon striatum
Southern Caribbean	-70.30796814	12.26119995	Animalia	Arthropoda	Malacostraca	Decapoda	Pseudorhombilidae	Speocarcinus	Speocarcinus meloi
Southern Caribbean	-68.265833	10.853333	Animalia	Mollusca	Gastropoda	[unassigned] Caenogastropoda	Cerithiidae	Bittiolum	Bittiolum varium
Southern Caribbean	-68.303611	10.808611	Animalia	Arthropoda	Malacostraca	Amphipoda	Aoridae	Grandidierella	Grandidierella bonnieroides
Eastern Brazil	-38.70366669	-17.96533394	Animalia	Chordata	Actinopterygii	Perciformes	Pomacanthidae	Pomacanthus	Pomacanthus paru
Southwestern Caribbean	-75.9233889	9.7905833	Animalia	Chordata	Actinopterygii	Perciformes	Scaridae	Sparisoma	Sparisoma aurofrenatum
Southwestern Caribbean	-76.79395294	8.289566994	Animalia	Arthropoda	Malacostraca	Decapoda	Portunidae	Callinectes	Callinectes similis
Eastern Brazil	-40.65972222	-22.51666667	Animalia	Chordata	Thaliacea	Doliolida	Doliolidae	Doliolum	Doliolum nationalis
Southwestern Caribbean	-75.7464444	10.2341944	Animalia	Chordata	Actinopterygii	Perciformes	Labridae	Bodianus	Bodianus rufus
Southern Caribbean	-71.70333099	12.47611141	Animalia	Mollusca	Bivalvia	Lucinida	Lucinidae	Radiolucina	Radiolucina amianta
Southwestern Caribbean	-76.11055756	9.697777748	Animalia	Mollusca	Bivalvia	Pectinida	Pectinidae	Euvola	Euvola laurenti
Southwestern Caribbean	-81.7333333	12.5004167	Animalia	Chordata	Actinopterygii	Perciformes	Pomacentridae	Stegastes	Stegastes adustus
Southern Caribbean	-68.15	10.5	Animalia	Mollusca	Bivalvia	Venerida	Veneridae	Hysteroconcha	Hysteroconcha dione
Eastern Brazil	-40.07333333	-20.88444444	Animalia	Chaetognatha	Sagittoidea	Aphragmophora	Krohnittidae	Krohnitta	Krohnitta pacifica
Southwestern Caribbean	-76.22916412	9.78666687	Animalia	Cnidaria	Anthozoa	Alcyonacea	Ellisellidae	Riisea	Riisea paniculata
Southwestern Caribbean	-76.03742981	10.05893135	Animalia	Mollusca	Gastropoda	Littorinimorpha	Rissoinidae	Phosinella	Phosinella cancellata
Eastern Brazil	-35.76666667	-17.53333333	Animalia	Porifera	Demospongiae	Haplosclerida	Callyspongiidae	Callyspongia	Callyspongia (Cladochalina) pergamentacea
Southern Caribbean	-73.0833	12.15	Animalia	Arthropoda	Hexanauplia	Calanoida	Paracalanidae	Paracalanus	Paracalanus parvus
Guianan	-52.6297226	5.185277939	Animalia	Chordata	Actinopterygii	Tetraodontiformes	Tetraodontidae	Colomesus	Colomesus psittacus
Southern Caribbean	-67.72083	10.50444	Animalia	Arthropoda	Malacostraca	Amphipoda	Phoxocephalidae	Metharpinia	Metharpinia floridana
Northeastern Brazil	-34.8696	-7.652	Animalia	Arthropoda	Malacostraca	Decapoda	Portunidae	Callinectes	Callinectes exasperatus
Southwestern Caribbean	-73.86483002	11.45650005	Animalia	Mollusca	Bivalvia	Nuculanida	Yoldiidae	Orthoyoldia	Orthoyoldia scapania
Northeastern Brazil	-37.4113	-11.4177	Animalia	Arthropoda	Hexanauplia	Cyclopoida	Oithonidae	Oithona	Oithona oswaldocruzi
Southwestern Caribbean	-79.01875305	9.509349823	Animalia	Cnidaria	Anthozoa	Scleractinia	Siderastreidae	Siderastrea	Siderastrea siderea
Southern Caribbean	-66.29777527	10.83361053	Animalia	Mollusca	Gastropoda	[unassigned] Caenogastropoda	Cerithiidae	Bittiolum	Bittiolum varium
Southwestern Caribbean	-74.53	11.43	Animalia	Cnidaria	Anthozoa	Scleractinia	Fungiacyathidae	Fungiacyathus	Fungiacyathus (Bathyactis) crispus
Southwestern Caribbean	-76.22916412	9.78666687	Animalia	Echinodermata	Ophiuroidea	Ophiacanthida	Ophiacanthida incertae sedis	Ophiopaepale	Ophiopaepale goesiana
Southern Caribbean	-68.27278137	10.93638897	Animalia	Arthropoda	Malacostraca	Amphipoda	Melitidae	Melita	Melita stocki
Southern Caribbean	-64.93677	10.15916	Animalia	Arthropoda	Malacostraca	Amphipoda	Phoxocephalidae	Heterophoxus	Heterophoxus oculatus
Southwestern Caribbean	-81.3752778	13.3136389	Animalia	Echinodermata	Echinoidea	Camarodonta	Echinometridae	Echinometra	Echinometra viridis
Southwestern Caribbean	-75.9233889	9.7905833	Animalia	Chordata	Actinopterygii	Perciformes	Scaridae	Sparisoma	Sparisoma viride
Southwestern Caribbean	-81.4142778	13.3623667	Animalia	Chordata	Actinopterygii	Perciformes	Acanthuridae	Acanthurus	Acanthurus coeruleus
Southwestern Caribbean	-81	9	Animalia	Chordata	Actinopterygii	Notacanthiformes	Halosauridae	Halosaurus	Halosaurus ovenii
Guianan	-58.84000015	9.556667328	Animalia	Arthropoda	Malacostraca	Amphipoda	Lycaeidae	Lycaea	Lycaea pulex
Eastern Brazil	-38.29166667	-14.375	Animalia	Chaetognatha	Sagittoidea	Aphragmophora	Sagittidae	Flaccisagitta	Flaccisagitta hexaptera
Southwestern Caribbean	-74.33616667	11.11833333	Animalia	Arthropoda	Malacostraca	Decapoda	Chasmocarcinidae	Chasmocarcinus	Chasmocarcinus cylindricus
Eastern Brazil	-38.69966507	-17.96133423	Animalia	Chordata	Actinopterygii	Perciformes	Acanthuridae	Acanthurus	Acanthurus chirurgus
Southern Caribbean	-68.235278	10.8513	Animalia	Mollusca	Gastropoda	Cycloneritida	Neritidae	Smaragdia	Smaragdia viridis
Southwestern Caribbean	-81.85	12.167	Animalia	Chordata	Aves	Coraciiformes	Alcedinidae	Megaceryle	Megaceryle alcyon
Southwestern Caribbean	-75.7464444	10.2341944	Animalia	Chordata	Actinopterygii	Perciformes	Scaridae	Sparisoma	Sparisoma viride
Southwestern Caribbean	-76.79206848	8.282483101	Animalia	Chordata	Actinopterygii	Perciformes	Sciaenidae	Larimus	Larimus breviceps
Southern Caribbean	-60.50666809	11.30666637	Animalia	Chordata	Actinopterygii	Syngnathiformes	Aulostomidae	Aulostomus	Aulostomus maculatus
Northeastern Brazil	-34.9994	-8.5069	Animalia	Arthropoda	Malacostraca	Decapoda	Portunidae	Charybdis	Charybdis (Charybdis) hellerii
Southern Caribbean	-63.4593544	10.67359066	Animalia	Mollusca	Gastropoda		Lottiidae	Lottia	Lottia leucopleura
Southwestern Caribbean	-75.8908333	9.8219444	Animalia	Chordata	Actinopterygii	Perciformes	Pomacanthidae	Holacanthus	Holacanthus ciliaris
Southwestern Caribbean	-76.79395294	8.289566994	Animalia	Chordata	Actinopterygii	Perciformes	Carangidae	Selene	Selene vomer
Southwestern Caribbean	-74.24154	11.21915	Animalia	Chordata	Actinopterygii	Perciformes	Scaridae	Scarus	Scarus taeniopterus
Southern Caribbean	-60.52000046	11.31444454	Animalia	Chordata	Actinopterygii	Perciformes	Labrisomidae	Gobioclinus	Gobioclinus gobio
Southwestern Caribbean	-75.8658333	9.7058333	Animalia	Chordata	Actinopterygii	Perciformes	Carangidae	Caranx	Caranx ruber
Guianan	-54	6	Animalia	Chordata	Elasmobranchii	Carcharhiniformes	Triakidae	Mustelus	Mustelus higmani
Southwestern Caribbean	-77.3566666	8.6721666	Animalia	Chordata	Actinopterygii	Perciformes	Scaridae	Sparisoma	Sparisoma aurofrenatum
Southern Caribbean	-71.96697222	12.27852778	Animalia	Arthropoda	Malacostraca	Decapoda	Porcellanidae	Minyocerus	Minyocerus angustus
Southern Caribbean	-72.57405853	11.84186077	Animalia	Mollusca	Bivalvia	Arcida	Glycymerididae	Glycymeris	Glycymeris undata
Southern Caribbean	-68.32666779	12.16583347	Animalia	Cnidaria	Anthozoa	Scleractinia	Merulinidae	Orbicella	Orbicella annularis
Eastern Brazil	-39.233	-20.833	Animalia	Mollusca	Gastropoda	Seguenziida	Eucyclidae	Echinogurges	Echinogurges clavatus
Southern Caribbean	-72.26983333	12.39766667	Animalia	Arthropoda	Malacostraca	Decapoda	Crangonidae	Parapontocaris	Parapontocaris caribbaea
Northeastern Brazil	-34.8437	-7.6644	Animalia	Chordata	Actinopterygii	Beloniformes	Belonidae	Strongylura	Strongylura timucu
Guianan	-54	7.800000191	Animalia	Chordata	Actinopterygii	Notacanthiformes	Halosauridae	Halosaurus	Halosaurus guentheri
Southern Caribbean	-68.30832672	12.20049953	Animalia	Cnidaria	Anthozoa	Scleractinia	Merulinidae	Orbicella	Orbicella annularis
Northeastern Brazil	-37.1614	-11.3917	Animalia	Arthropoda	Hexanauplia	Harpacticoida	Paramesochridae	Emertonia	Emertonia minor
Eastern Brazil	-37.58213	-17.01657	Animalia	Chordata	Actinopterygii	Aulopiformes	Paralepididae	Lestrolepis	Lestrolepis intermedia
Southwestern Caribbean	-73.46611023	11.29472256	Animalia	Mollusca	Gastropoda	Littorinimorpha	Calyptraeidae	Calyptraea	Calyptraea centralis
Southern Caribbean	-63.85316849	10.68994999	Animalia	Arthropoda	Malacostraca	Amphipoda	Hyalidae	Apohyale	Apohyale media
Southwestern Caribbean	-78.91248322	9.53880024	Animalia	Cnidaria	Anthozoa	Scleractinia	Merulinidae	Orbicella	Orbicella annularis
Southwestern Caribbean	-75.7855556	9.7794444	Animalia	Chordata	Actinopterygii	Perciformes	Serranidae	Cephalopholis	Cephalopholis cruentata
Southwestern Caribbean	-75.7706389	10.1748611	Animalia	Chordata	Actinopterygii	Perciformes	Pomacentridae	Microspathodon	Microspathodon chrysurus
Southern Caribbean	-67.52361298	10.54305553	Animalia	Arthropoda	Malacostraca	Amphipoda	Ischyroceridae	Ericthonius	Ericthonius brasiliensis
Southwestern Caribbean	-82.30000305	12.60000038	Animalia	Chordata	Actinopterygii	Perciformes	Callionymidae	Foetorepus	Foetorepus agassizii
Southwestern Caribbean	-74.2318611	11.2490277	Animalia	Chordata	Actinopterygii	Perciformes	Acanthuridae	Acanthurus	Acanthurus bahianus
Southwestern Caribbean	-76.43299866	9.467000008	Animalia	Cnidaria	Anthozoa	Scleractinia	Deltocyathidae	Deltocyathus	Deltocyathus calcar
Southwestern Caribbean	-74.40638861	10.8741667	Animalia	Chordata	Actinopterygii	Mugiliformes	Mugilidae	Mugil	Mugil liza
Southern Caribbean	-67.523611	10.543056	Animalia	Arthropoda	Malacostraca	Amphipoda	Maeridae	Elasmopus	Elasmopus rapax
Southwestern Caribbean	-74.2318611	11.2490277	Animalia	Chordata	Actinopterygii	Perciformes	Acanthuridae	Acanthurus	Acanthurus coeruleus
Eastern Brazil	-41.59999847	-23.10000038	Animalia	Chordata	Actinopterygii	Anguilliformes	Ophichthidae	Pseudomyrophis	Pseudomyrophis frio
Southwestern Caribbean	-83.05549622	12.20137024	Animalia	Cnidaria	Anthozoa	Scleractinia	Poritidae	Porites	Porites porites
Southwestern Caribbean	-83.58999634	10.76000023	Animalia	Chordata	Actinopterygii	Pleuronectiformes	Achiridae	Trinectes	Trinectes paulistanus
Southwestern Caribbean	-81.7333333	12.5004167	Animalia	Chordata	Actinopterygii	Perciformes	Pomacentridae	Stegastes	Stegastes planifrons
Southern Caribbean	-68.15	10.5	Animalia	Chordata	Actinopterygii	Beloniformes	Hemiramphidae	Hyporhamphus	Hyporhamphus unifasciatus
Southern Caribbean	-71.73860931	12.50972176	Animalia	Cnidaria	Anthozoa	Alcyonacea	Clavulariidae	Carijoa	Carijoa riisei
Eastern Brazil	-40.3132	-20.2574	Animalia	Arthropoda	Hexanauplia	Harpacticoida	Tachidiidae	Euterpina	Euterpina acutifrons
Southwestern Caribbean	-81.3970667	13.3987167	Animalia	Chordata	Actinopterygii	Tetraodontiformes	Monacanthidae	Aluterus	Aluterus scriptus
Southwestern Caribbean	-83.03469849	12.18857002	Animalia	Cnidaria	Anthozoa	Scleractinia	Poritidae	Porites	Porites astreoides
Southwestern Caribbean	-75.7888611	10.1708889	Animalia	Chordata	Actinopterygii	Perciformes	Chaetodontidae	Chaetodon	Chaetodon capistratus
Southwestern Caribbean	-81.68000031	12.60000038	Animalia	Chordata	Actinopterygii	Perciformes	Apogonidae	Astrapogon	Astrapogon stellatus
Southwestern Caribbean	-76.26055908	9.746944427	Animalia	Echinodermata	Echinoidea	Spatangoida	Brissidae	Brissopsis	Brissopsis atlantica
Southwestern Caribbean	-81.34999847	13.3166666	Animalia	Chordata	Actinopterygii	Perciformes	Grammatidae	Lipogramma	Lipogramma rosea
Northeastern Brazil	-37.4113	-11.4177	Animalia	Arthropoda	Hexanauplia	Calanoida	Pontellidae	Labidocera	Labidocera fluviatilis
Eastern Brazil	-38.6135	-14.64743	Animalia	Chordata	Actinopterygii	Myctophiformes	Myctophidae	Myctophum	Myctophum nitidulum
Southwestern Caribbean	-75.8661389	9.7055278	Animalia	Chordata	Actinopterygii	Perciformes	Pomacentridae	Stegastes	Stegastes adustus
Amazonia	-46.6641	-0.9679	Animalia	Chordata	Actinopterygii	Perciformes	Sciaenidae	Cynoscion	Cynoscion microlepidotus
Eastern Brazil	-40.0327	-22.5915	Animalia	Arthropoda	Hexanauplia	Harpacticoida	Miraciidae	Amphiascus	Amphiascus waihonu
Eastern Brazil	-39.25	-18.15	Animalia	Chordata	Actinopterygii	Perciformes	Haemulidae	Boridia	Boridia grossidens
Southwestern Caribbean	-81.7312333	12.5131333	Animalia	Chordata	Actinopterygii	Perciformes	Acanthuridae	Acanthurus	Acanthurus coeruleus
Eastern Brazil	-39.84	-20.39888889	Animalia	Arthropoda	Hexanauplia	Cyclopoida	Oncaeidae	Oncaea	Oncaea venusta
Southwestern Caribbean	-76.671	9.112	Animalia	Echinodermata	Crinoidea	Comatulida	Rhizocrinidae	Democrinus	Democrinus conifer
Southwestern Caribbean	-75.7464444	10.2341944	Animalia	Chordata	Actinopterygii	Perciformes	Pomacentridae	Stegastes	Stegastes planifrons
Southwestern Caribbean	-76.20791626	9.814738274	Animalia	Mollusca	Gastropoda	Trochida	Areneidae	Arene	Arene variabilis
Southwestern Caribbean	-74.591293	10.867759	Animalia	Mollusca	Bivalvia	Venerida	Cyrenidae	Polymesoda	Polymesoda arctata
Guianan	-56.4	9.95	Animalia	Chordata	Actinopterygii	Perciformes	Scombridae	Thunnus	Thunnus albacares
Southern Caribbean	-68.235278	10.8513	Animalia	Arthropoda	Malacostraca	Amphipoda	Platyischnopidae	Eudevenopus	Eudevenopus metagracilis
Southwestern Caribbean	-81.7312333	12.5131333	Animalia	Chordata	Actinopterygii	Perciformes	Scaridae	Sparisoma	Sparisoma viride
Southwestern Caribbean	-76.11055756	9.697777748	Animalia	Mollusca	Bivalvia		Poromyidae	Poromya	Poromya rostrata
Eastern Brazil	-40.5667	-21.75	Animalia	Chordata	Actinopterygii	Perciformes	Haemulidae	Boridia	Boridia grossidens
Southwestern Caribbean	-78.69999695	9.5	Animalia	Cnidaria	Anthozoa	Alcyonacea	Plexauridae	Muriceides	Muriceides paucituberculata
Eastern Brazil	-38.687	-16.787	Animalia	Cnidaria	Anthozoa	Scleractinia	Pocilloporidae	Madracis	Madracis decactis
Southwestern Caribbean	-78.88223267	9.551833153	Animalia	Cnidaria	Anthozoa	Scleractinia	Agariciidae	Agaricia	Agaricia tenuifolia
Southern Caribbean	-62.70000076	11.11699963	Animalia	Arthropoda	Malacostraca	Decapoda	Penaeidae	Penaeus	Penaeus brasiliensis
Southwestern Caribbean	-83.01000214	9.989999771	Animalia	Chordata	Actinopterygii	Anguilliformes	Muraenidae	Gymnothorax	Gymnothorax vicinus
Southwestern Caribbean	-82.32416534	9.423316956	Animalia	Cnidaria	Anthozoa	Scleractinia	Acroporidae	Acropora	Acropora palmata
Southwestern Caribbean	-82.06593323	9.272767067	Animalia	Chordata	Actinopterygii	Perciformes	Pomacentridae	Microspathodon	Microspathodon chrysurus
Guianan	-52.28250122	4.941944599	Animalia	Chordata	Actinopterygii	Clupeiformes	Engraulidae	Anchoa	Anchoa spinifer
Southwestern Caribbean	-73.78055556	11.30777778	Animalia	Arthropoda	Malacostraca	Decapoda	Pilumnidae	Pilumnus	Pilumnus caribaeus
Southern Caribbean	-60.6606	11.1862	Animalia	Mollusca	Gastropoda	Neogastropoda	Muricidae	Stramonita	Stramonita floridana
Southwestern Caribbean	-75.83895874	9.783379555	Animalia	Chordata	Actinopterygii	Syngnathiformes	Syngnathidae	Bryx	Bryx randalli
Southwestern Caribbean	-76.92036438	8.513683319	Animalia	Arthropoda	Malacostraca	Decapoda	Pilumnidae	Pilumnus	Pilumnus caribaeus
Southwestern Caribbean	-81.7333333	12.5004167	Animalia	Echinodermata	Echinoidea	Diadematoida	Diadematidae	Diadema	Diadema antillarum
Southern Caribbean	-64.34694672	10.3577776	Animalia	Arthropoda	Malacostraca	Amphipoda	Ampithoidae	Ampithoe	Ampithoe marcuzzii
Eastern Brazil	-40.74	-21.38583	Animalia	Chordata	Thaliacea	Doliolida	Doliolidae	Doliolum	Doliolum nationalis
Eastern Brazil	-38.6673317	-17.98333359	Animalia	Cnidaria	Anthozoa	Scleractinia	Faviidae	Mussismilia	Mussismilia braziliensis
Southwestern Caribbean	-75.78515625	10.16429329	Animalia	Chordata	Actinopterygii	Perciformes	Gobiidae	Elacatinus	Elacatinus pallens
Southwestern Caribbean	-81.3762778	13.3178056	Animalia	Chordata	Actinopterygii	Perciformes	Chaetodontidae	Chaetodon	Chaetodon capistratus
Southern Caribbean	-69.16500092	12.31858253	Animalia	Cnidaria	Anthozoa	Scleractinia	Merulinidae	Orbicella	Orbicella faveolata
Southern Caribbean	-66.592453	11.91063309	Animalia	Cnidaria	Anthozoa	Scleractinia	Agariciidae	Agaricia	Agaricia tenuifolia
Guianan	-55	7	Animalia	Chordata	Elasmobranchii	Squaliformes	Somniosidae	Scymnodon	Scymnodon obscurus
Northeastern Brazil	-35.5	-11.5	Animalia	Chordata	Aves	Procellariiformes	Procellariidae	Puffinus	Puffinus gravis
Eastern Brazil	-34.75	-20.91666667	Animalia	Chordata	Appendicularia	Copelata	Fritillariidae	Fritillaria	Fritillaria formica
Southwestern Caribbean	-81.7333333	12.5004167	Animalia	Chordata	Actinopterygii	Perciformes	Serranidae	Cephalopholis	Cephalopholis cruentata
Southwestern Caribbean	-74.21666718	11.43483353	Animalia	Echinodermata	Ophiuroidea	Ophioleucida	Ophiernidae	Ophiernus	Ophiernus adspersus
Southwestern Caribbean	-75.8658333	9.7058333	Animalia	Chordata	Actinopterygii	Perciformes	Scaridae	Sparisoma	Sparisoma viride
Guianan	-52.84999847	6	Animalia	Chordata	Actinopterygii	Perciformes	Sparidae	Calamus	Calamus penna
Southwestern Caribbean	-81.89	12.08	Animalia	Chordata	Actinopterygii	Perciformes	Serranidae	Epinephelus	Epinephelus guttatus
Southwestern Caribbean	-75.587944	10.302003	Animalia	Chordata	Actinopterygii	Perciformes	Acanthuridae	Acanthurus	Acanthurus coeruleus
Southwestern Caribbean	-74.23030363	11.24915181	Animalia	Chordata	Actinopterygii	Perciformes	Lutjanidae	Lutjanus	Lutjanus synagris
Southern Caribbean	-69.36833191	11.65999985	Animalia	Cnidaria	Anthozoa	Scleractinia	Caryophylliidae	Anomocora	Anomocora prolifera
Southern Caribbean	-72.15377045	12.21611691	Animalia	Mollusca	Bivalvia	Ostreida	Margaritidae	Pinctada	Pinctada imbricata
Guianan	-54	7	Animalia	Chordata	Actinopterygii	Anguilliformes	Colocongridae	Coloconger	Coloconger meadi
Southwestern Caribbean	-79.87361145	9.404166222	Animalia	Chordata	Actinopterygii	Beloniformes	Belonidae	Tylosurus	Tylosurus crocodilus
Southern Caribbean	-68.15555573	10.5	Animalia	Arthropoda	Malacostraca	Amphipoda	Stenothoidae	Stenothoe	Stenothoe gallensis
Southwestern Caribbean	-75.8908333	9.8219444	Animalia	Chordata	Actinopterygii	Perciformes	Acanthuridae	Acanthurus	Acanthurus bahianus
Southwestern Caribbean	-78.87020111	9.560199738	Animalia	Cnidaria	Anthozoa	Scleractinia	Agariciidae	Agaricia	Agaricia tenuifolia
Southern Caribbean	-68.261	10.834	Animalia	Arthropoda	Hexanauplia	Harpacticoida	Tachidiidae	Euterpina	Euterpina acutifrons
Eastern Brazil	-38.918889	-17.745556	Animalia	Cnidaria	Anthozoa	Scleractinia	Rhizangiidae	Astrangia	Astrangia solitaria
Southwestern Caribbean	-74.2009964	11.38516712	Animalia	Chordata	Actinopterygii	Gadiformes	Bregmacerotidae	Bregmaceros	Bregmaceros atlanticus
Southwestern Caribbean	-74.1286111	11.3298611	Animalia	Chordata	Actinopterygii	Perciformes	Serranidae	Cephalopholis	Cephalopholis cruentata
Northeastern Brazil	-36.83300018	-10.88300037	Animalia	Chordata	Actinopterygii	Perciformes	Haemulidae	Anisotremus	Anisotremus surinamensis
Southern Caribbean	-67.72083	10.50444	Animalia	Arthropoda	Malacostraca	Amphipoda	Ampeliscidae	Ampelisca	Ampelisca bicarinata
Southwestern Caribbean	-79.59722137	9.613059998	Animalia	Cnidaria	Anthozoa	Scleractinia	Siderastreidae	Siderastrea	Siderastrea siderea
Guianan	-60.16699982	9.600000381	Animalia	Arthropoda	Malacostraca	Decapoda	Solenoceridae	Solenocera	Solenocera atlantidis
Southwestern Caribbean	-81.37133789	13.40056896	Animalia	Chordata	Actinopterygii	Perciformes	Gobiidae	Coryphopterus	Coryphopterus personatus
Southern Caribbean	-68.30555725	10.78750038	Animalia	Arthropoda	Malacostraca	Amphipoda	Hyalidae	Apohyale	Apohyale media
Southwestern Caribbean	-81.8586056	12.1638861	Animalia	Chordata	Actinopterygii	Perciformes	Sciaenidae	Equetus	Equetus punctatus
Southwestern Caribbean	-78.90638733	9.543609619	Animalia	Arthropoda	Pycnogonida	Pantopoda	Callipallenidae	Callipallene	Callipallene emaciata
Southern Caribbean	-66.24744	10.6524	Animalia	Chordata	Actinopterygii	Perciformes	Haemulidae	Haemulon	Haemulon aurolineatum
Southwestern Caribbean	-77.76999664	9.229999542	Animalia	Cnidaria	Anthozoa	Scleractinia	Caryophylliidae	Stephanocyathus	Stephanocyathus (Stephanocyathus) paliferus
Guianan	-62.14625168	10.14288998	Animalia	Arthropoda	Malacostraca	Amphipoda	Ampeliscidae	Ampelisca	Ampelisca paria
Guianan	-62.15068054	10.13514042	Animalia	Arthropoda	Malacostraca	Amphipoda	Phoxocephalidae	Heterophoxus	Heterophoxus oculatus
Guianan	-50.68737	5.98304	Animalia	Chordata	Mammalia	Cetartiodactyla	Delphinidae	Tursiops	Tursiops truncatus
Southern Caribbean	-71.70333099	12.47611141	Animalia	Echinodermata	Ophiuroidea	Ophiacanthida	Ophiomyxidae	Ophiomyxa	Ophiomyxa stimpsonii
Southwestern Caribbean	-76.23666382	9.783611298	Animalia	Cnidaria	Anthozoa	Scleractinia	Flabellidae	Javania	Javania cailleti
Guianan	-52.36555481	4.934444427	Animalia	Chordata	Actinopterygii	Siluriformes	Ariidae	Bagre	Bagre bagre
Southwestern Caribbean	-82.802	17.242	Animalia	Arthropoda	Hexanauplia	Calanoida	Paracalanidae	Acrocalanus	Acrocalanus longicornis
Southwestern Caribbean	-75.65914154	10.37606239	Animalia	Cnidaria	Anthozoa	Alcyonacea	Ellisellidae	Ellisella	Ellisella schmitti
Eastern Brazil	-40.08333333	-20.38333333	Animalia	Arthropoda	Hexanauplia	Calanoida	Clausocalanidae	Clausocalanus	Clausocalanus furcatus
Eastern Brazil	-41.157	-22.818	Animalia	Mollusca	Bivalvia	Pectinida	Propeamussiidae	Similipecten	Similipecten nanus
Eastern Brazil	-38.9	-15.5167	Animalia	Arthropoda	Malacostraca	Decapoda	Penaeidae	Penaeus	Penaeus schmitti
Northeastern Brazil	-34.7388	-8.0753	Animalia	Chordata	Actinopterygii	Perciformes	Labridae	Thalassoma	Thalassoma noronhanum
Guianan	-59.42833328	9.931667328	Animalia	Arthropoda	Malacostraca	Amphipoda	Eupronoidae	Eupronoe	Eupronoe maculata
Southern Caribbean	-60.45000076	11.16666698	Animalia	Chordata	Actinopterygii	Perciformes	Labrisomidae	Paraclinus	Paraclinus fasciatus
Southern Caribbean	-72.63833618	12.05472183	Animalia	Echinodermata	Echinoidea	Clypeasteroida	Clypeasteridae	Clypeaster	Clypeaster chesheri
Southwestern Caribbean	-74.2397	11.20797	Animalia	Chordata	Actinopterygii	Perciformes	Scaridae	Sparisoma	Sparisoma chrysopterum
Southwestern Caribbean	-75.8661389	9.7055278	Animalia	Chordata	Actinopterygii	Perciformes	Carangidae	Caranx	Caranx ruber
Northeastern Brazil	-34.8437	-8.3447	Animalia	Chordata	Actinopterygii	Tetraodontiformes	Monacanthidae	Cantherhines	Cantherhines macrocerus
Southern Caribbean	-66.04982	10.58022	Animalia	Echinodermata	Echinoidea	Camarodonta	Echinometridae	Echinometra	Echinometra viridis
Guianan	-59.871667	9.52	Animalia	Arthropoda	Malacostraca	Amphipoda	Eupronoidae	Parapronoe	Parapronoe crustulum
Southwestern Caribbean	-76.22916412	9.78666687	Animalia	Cnidaria	Anthozoa	Alcyonacea	Ellisellidae	Riisea	Riisea paniculata
Eastern Brazil	-38.7909	-13.1276	Animalia	Chordata	Actinopterygii	Syngnathiformes	Fistulariidae	Fistularia	Fistularia tabacaria
Southern Caribbean	-66.83332825	11.96500015	Animalia	Cnidaria	Anthozoa	Scleractinia	Pocilloporidae	Madracis	Madracis asperula
Southwestern Caribbean	-75.69916534	9.422222137	Animalia	Arthropoda	Malacostraca	Isopoda	Cirolanidae	Cirolana	Cirolana parva
Southwestern Caribbean	-75.7706389	10.1748611	Animalia	Chordata	Actinopterygii	Perciformes	Haemulidae	Haemulon	Haemulon flavolineatum
Guianan	-61.10636711	9.852775097	Animalia	Arthropoda	Malacostraca	Decapoda	Chasmocarcinidae	Chasmocarcinus	Chasmocarcinus typicus
Southwestern Caribbean	-75.80033112	9.758666992	Animalia	Mollusca	Gastropoda	Neogastropoda	Muricidae	Phyllonotus	Phyllonotus pomum
Southern Caribbean	-72.77458333	11.88622222	Animalia	Arthropoda	Malacostraca	Decapoda	Calappidae	Cryptosoma	Cryptosoma bairdii
Southwestern Caribbean	-75.8	10.25966667	Animalia	Chordata	Actinopterygii	Lophiiformes	Ogcocephalidae	Ogcocephalus	Ogcocephalus rostellum
Southwestern Caribbean	-79.65	9.725	Animalia	Brachiopoda	Rhynchonellata	Terebratulida	Cancellothyrididae	Terebratulina	Terebratulina cailleti
Southwestern Caribbean	-78.88223267	9.551833153	Animalia	Chordata	Actinopterygii	Perciformes	Pomacanthidae	Pomacanthus	Pomacanthus arcuatus
Southwestern Caribbean	-74.14472198	11.38527775	Animalia	Mollusca	Bivalvia	Cardiida	Cardiidae	Fulvia	Fulvia laevigata
Southwestern Caribbean	-74.131167	11.331889	Animalia	Mollusca	Gastropoda	Neogastropoda	Nassariidae	Phrontis	Phrontis antillarum
Southern Caribbean	-68.42749786	12.25833321	Animalia	Chordata	Actinopterygii	Perciformes	Scaridae	Scarus	Scarus vetula
Southern Caribbean	-71.56549835	12.45499992	Animalia	Chordata	Actinopterygii	Clupeiformes	Clupeidae	Opisthonema	Opisthonema oglinum
Southwestern Caribbean	-81.73396	12.50236	Animalia	Cnidaria	Anthozoa	Antipatharia	Antipathidae	Antipathes	Antipathes caribbeana
Southwestern Caribbean	-81.3752778	13.3136389	Animalia	Chordata	Actinopterygii	Perciformes	Scaridae	Scarus	Scarus iseri
Southwestern Caribbean	-74.17138672	11.39166641	Animalia	Cnidaria	Anthozoa	Alcyonacea	Nephtheidae	Stereonephthya	Stereonephthya portoricensis
Southwestern Caribbean	-77.3268611	8.6167222	Animalia	Chordata	Actinopterygii	Perciformes	Pomacentridae	Stegastes	Stegastes variabilis
Eastern Brazil	-37.315	-18.059	Animalia	Mollusca	Bivalvia	Pectinida	Pectinidae	Argopecten	Argopecten noronhensis
Northeastern Brazil	-41.65	-2.8667	Animalia	Chordata	Actinopterygii	Anguilliformes	Muraenesocidae	Cynoponticus	Cynoponticus savanna
Guianan	-54.79999924	7.599999905	Animalia	Chordata	Actinopterygii	Aulopiformes	Chlorophthalmidae	Parasudis	Parasudis truculenta
Southwestern Caribbean	-82.75	9.659999847	Animalia	Chordata	Actinopterygii	Perciformes	Chaetodontidae	Chaetodon	Chaetodon ocellatus
Southwestern Caribbean	-75.8661389	9.7055278	Animalia	Chordata	Actinopterygii	Perciformes	Haemulidae	Haemulon	Haemulon flavolineatum
Southwestern Caribbean	-76.18456268	9.851860046	Animalia	Mollusca	Gastropoda	Neogastropoda	Mangeliidae	Ithycythara	Ithycythara lanceolata
Southern Caribbean	-64.75582123	10.29946574	Animalia	Chordata	Actinopterygii	Scorpaeniformes	Scorpaenidae	Pterois	Pterois volitans
Northeastern Brazil	-37.4113	-11.4177	Animalia	Arthropoda	Hexanauplia	Cyclopoida	Oithonidae	Oithona	Oithona oswaldocruzi
Guianan	-59.79999924	9.699999809	Animalia	Chordata	Actinopterygii	Pleuronectiformes	Bothidae	Monolene	Monolene antillarum
Northeastern Brazil	-37.3829	-11.4466	Animalia	Arthropoda	Hexanauplia	Cyclopoida	Corycaeidae	Onychocorycaeus	Onychocorycaeus giesbrechti
Southwestern Caribbean	-75.7464444	10.2341944	Animalia	Chordata	Actinopterygii	Perciformes	Acanthuridae	Acanthurus	Acanthurus bahianus
Southwestern Caribbean	-76.28944397	9.791388512	Animalia	Cnidaria	Anthozoa	Scleractinia	Deltocyathidae	Deltocyathus	Deltocyathus eccentricus
Southwestern Caribbean	-78.8781662	9.488516808	Animalia	Cnidaria	Anthozoa	Scleractinia	Poritidae	Porites	Porites astreoides
Southwestern Caribbean	-81.3721868	13.40002042	Animalia	Mollusca	Gastropoda	Trochida	Tegulidae	Cittarium	Cittarium pica
Southwestern Caribbean	-74.1286111	11.3298611	Animalia	Chordata	Actinopterygii	Perciformes	Scaridae	Sparisoma	Sparisoma viride
Southwestern Caribbean	-77.76667023	9.225000381	Animalia	Cnidaria	Anthozoa	Scleractinia	Deltocyathidae	Deltocyathus	Deltocyathus eccentricus
Southwestern Caribbean	-81.7312333	12.5131333	Animalia	Chordata	Actinopterygii	Perciformes	Acanthuridae	Acanthurus	Acanthurus coeruleus
Southwestern Caribbean	-79.99891	15.83768	Animalia	Mollusca	Gastropoda	Littorinimorpha	Strombidae	Aliger	Aliger gigas
Southern Caribbean	-72.66000366	11.75	Animalia	Chordata	Actinopterygii	Perciformes	Ephippidae	Chaetodipterus	Chaetodipterus faber
Southwestern Caribbean	-77.3566666	8.6721666	Animalia	Chordata	Actinopterygii	Perciformes	Chaetodontidae	Chaetodon	Chaetodon capistratus
Southwestern Caribbean	-75.7464444	10.2341944	Animalia	Chordata	Actinopterygii	Perciformes	Haemulidae	Haemulon	Haemulon flavolineatum
Southwestern Caribbean	-82.1199646	9.267849922	Animalia	Cnidaria	Anthozoa	Scleractinia	Acroporidae	Acropora	Acropora palmata
Southwestern Caribbean	-81.7258	12.5687	Animalia	Chordata	Actinopterygii	Perciformes	Acanthuridae	Acanthurus	Acanthurus bahianus
Eastern Brazil	-37.93333333	-17.38333333	Animalia	Chordata	Appendicularia	Copelata	Fritillariidae	Fritillaria	Fritillaria pellucida
Eastern Brazil	-40.3389	-20.275	Animalia	Chordata	Actinopterygii	Perciformes	Serranidae	Diplectrum	Diplectrum radiale
Southern Caribbean	-62.70000076	11.60000038	Animalia	Chordata	Elasmobranchii	Rajiformes	Anacanthobatidae	Anacanthobatis	Anacanthobatis americana
Eastern Brazil	-36.68333333	-20.08333333	Animalia	Chordata	Thaliacea	Salpida	Salpidae	Salpa	Salpa fusiformis
Eastern Brazil	-35.91666667	-20.75	Animalia	Chaetognatha	Sagittoidea	Aphragmophora	Krohnittidae	Krohnitta	Krohnitta pacifica
Southwestern Caribbean	-78.65571594	9.518650055	Animalia	Chordata	Actinopterygii	Perciformes	Acanthuridae	Acanthurus	Acanthurus coeruleus
Northeastern Brazil	-32.0667	-6.8333	Animalia	Arthropoda	Hexanauplia	Calanoida	Paracalanidae	Paracalanus	Paracalanus aculeatus
Eastern Brazil	-39.031944	-17.46	Animalia	Chordata	Actinopterygii	Perciformes	Haemulidae	Anisotremus	Anisotremus virginicus
Northeastern Brazil	-35.0821	-8.6992	Animalia	Chordata	Actinopterygii	Syngnathiformes	Fistulariidae	Fistularia	Fistularia tabacaria
Northeastern Brazil	-37.4113	-11.4177	Animalia	Arthropoda	Hexanauplia	Cyclopoida	Corycaeidae	Ditrichocorycaeus	Ditrichocorycaeus amazonicus
Southern Caribbean	-70.67511749	11.41755962	Animalia	Arthropoda	Malacostraca	Amphipoda	Photidae	Photis	Photis macromana
Southwestern Caribbean	-74.28766632	11.20300007	Animalia	Echinodermata	Ophiuroidea	Ophiacanthida	Ophiocamacidae	Ophiocamax	Ophiocamax fasciculata
Southwestern Caribbean	-75.11000061	10.94027805	Animalia	Mollusca	Gastropoda	Littorinimorpha	Calyptraeidae	Crucibulum	Crucibulum marense
Southern Caribbean	-64.34926	10.36283	Animalia	Arthropoda	Malacostraca	Amphipoda	Talitridae	Talorchestia	Talorchestia margaritae
Southern Caribbean	-64.41699982	10.66699982	Animalia	Arthropoda	Malacostraca	Decapoda	Palaemonidae	Pseudopontonides	Pseudopontonides principis
Southwestern Caribbean	-74.28766667	11.203	Animalia	Arthropoda	Malacostraca	Decapoda	Paguridae	Xylopagurus	Xylopagurus anthonii
Southwestern Caribbean	-76.2022778	9.3714444	Animalia	Chordata	Actinopterygii	Perciformes	Scaridae	Sparisoma	Sparisoma chrysopterum
Southern Caribbean	-68.159	10.499	Animalia	Arthropoda	Malacostraca	Decapoda	Palinuridae	Panulirus	Panulirus argus
Southern Caribbean	-71.96	14.48	Animalia	Chordata	Actinopterygii	Perciformes	Scombridae	Thunnus	Thunnus albacares
Southern Caribbean	-69.16500092	12.31858253	Animalia	Cnidaria	Anthozoa	Scleractinia	Merulinidae	Orbicella	Orbicella annularis
Southwestern Caribbean	-82.666666	13	Animalia	Mollusca	Gastropoda	Trochida	Calliostomatidae	Calliostoma	Calliostoma jujubinum
Amazonia	-48.8667	2.9666	Animalia	Chaetognatha	Sagittoidea	Aphragmophora	Pterosagittidae	Pterosagitta	Pterosagitta draco
Eastern Brazil	-40.6833	-22.05	Animalia	Arthropoda	Malacostraca	Decapoda	Penaeidae	Penaeus	Penaeus brasiliensis
Southwestern Caribbean	-74.16666667	11.33361111	Animalia	Arthropoda	Malacostraca	Decapoda	Parthenopidae	Agolambrus	Agolambrus agonus
Southern Caribbean	-73.08300018	11.83300018	Animalia	Arthropoda	Malacostraca	Decapoda	Nephropidae	Nephropsis	Nephropsis aculeata
Southwestern Caribbean	-74.1286111	11.3298611	Animalia	Chordata	Actinopterygii	Perciformes	Scaridae	Scarus	Scarus taeniopterus
Eastern Brazil	-38.85	-13.3	Animalia	Chordata	Actinopterygii	Perciformes	Sciaenidae	Cynoscion	Cynoscion acoupa
Southwestern Caribbean	-74.2318611	11.2490277	Animalia	Chordata	Actinopterygii	Perciformes	Carangidae	Caranx	Caranx ruber
Eastern Brazil	-38.86666667	-16.86666667	Animalia	Chordata	Thaliacea	Salpida	Salpidae	Thalia	Thalia democratica
Southwestern Caribbean	-74.1286111	11.3298611	Animalia	Echinodermata	Echinoidea	Cidaroida	Cidaridae	Eucidaris	Eucidaris tribuloides
Southwestern Caribbean	-77.3446666	8.639	Animalia	Chordata	Actinopterygii	Perciformes	Acanthuridae	Acanthurus	Acanthurus coeruleus
Southwestern Caribbean	-75.9233889	9.7905833	Animalia	Echinodermata	Echinoidea	Camarodonta	Echinometridae	Echinometra	Echinometra viridis
Eastern Brazil	-39.078611	-16.897778	Animalia	Mollusca	Gastropoda	Cephalaspidea	Bullidae	Bulla	Bulla striata
Southwestern Caribbean	-75.8658333	9.7058333	Animalia	Chordata	Actinopterygii	Perciformes	Scaridae	Scarus	Scarus iseri
Southern Caribbean	-68.303611	10.808611	Animalia	Mollusca	Gastropoda	Littorinimorpha	Caecidae	Caecum	Caecum pulchellum
Eastern Brazil	-38.639444	-18.012778	Animalia	Annelida	Polychaeta	Phyllodocida	Nereididae	Ceratocephale	Ceratocephale oculata
Southern Caribbean	-68.105	10.703	Animalia	Mollusca	Gastropoda	Neogastropoda	Fasciolariidae	Fasciolaria	Fasciolaria tulipa
Southern Caribbean	-66.85771942	11.74215031	Animalia	Chordata	Actinopterygii	Perciformes	Serranidae	Mycteroperca	Mycteroperca bonaci
Southwestern Caribbean	-81.84909	12.15941	Animalia	Cnidaria	Anthozoa	Scleractinia	Faviidae	Pseudodiploria	Pseudodiploria strigosa
Southwestern Caribbean	-74.1286111	11.3298611	Animalia	Annelida	Polychaeta	Amphinomida	Amphinomidae	Hermodice	Hermodice carunculata
Southern Caribbean	-67.64360809	10.50527763	Animalia	Arthropoda	Malacostraca	Amphipoda	Platyischnopidae	Eudevenopus	Eudevenopus metagracilis
Southern Caribbean	-70.37444305	11.77832031	Animalia	Arthropoda	Malacostraca	Decapoda	Raninidae	Raninoides	Raninoides laevis
Eastern Brazil	-38.70666504	-17.96249962	Animalia	Chordata	Actinopterygii	Perciformes	Pomacanthidae	Pomacanthus	Pomacanthus paru
Southern Caribbean	-71.58300018	9.916999817	Animalia	Chordata	Actinopterygii	Characiformes	Prochilodontidae	Prochilodus	Prochilodus reticulatus
Southwestern Caribbean	-73.43933333	11.49766667	Animalia	Arthropoda	Malacostraca	Decapoda	Munidopsidae	Munidopsis	Munidopsis riveroi
Southern Caribbean	-64.918878	10.137235	Animalia	Arthropoda	Malacostraca	Amphipoda	Liljeborgiidae	Idunella	Idunella carinata
Guianan	-57.11700058	7.300000191	Animalia	Mollusca	Gastropoda	Littorinimorpha	Cypraeidae	Naria	Naria spurca
Southwestern Caribbean	-78.88553619	9.543600082	Animalia	Cnidaria	Hydrozoa	Anthoathecata	Milleporidae	Millepora	Millepora alcicornis
Southwestern Caribbean	-83.05999756	10.01000023	Animalia	Chordata	Actinopterygii	Perciformes	Scaridae	Scarus	Scarus vetula
Southwestern Caribbean	-78.88555145	9.543600082	Animalia	Cnidaria	Anthozoa	Scleractinia	Agariciidae	Agaricia	Agaricia tenuifolia
Southern Caribbean	-72.55999756	12	Animalia	Arthropoda	Malacostraca	Decapoda	Penaeidae	Penaeus	Penaeus notialis
Eastern Brazil	-38.7909	-13.1276	Animalia	Chordata	Actinopterygii	Perciformes	Gobiidae	Gobionellus	Gobionellus stomatus
Southwestern Caribbean	-82.805336	9.725000381	Animalia	Chordata	Actinopterygii	Perciformes	Labridae	Bodianus	Bodianus rufus
Northeastern Brazil	-34.8437	-7.6644	Animalia	Chordata	Actinopterygii	Perciformes	Carangidae	Oligoplites	Oligoplites saurus
Southern Caribbean	-68.105	10.703	Animalia	Chordata	Actinopterygii	Perciformes	Ariommatidae	Ariomma	Ariomma bondi
Southwestern Caribbean	-76.47816667	9.2725	Animalia	Cnidaria	Anthozoa	Scleractinia	Deltocyathidae	Deltocyathus	Deltocyathus calcar
Southwestern Caribbean	-79.7416687	9.482999802	Animalia	Cnidaria	Hydrozoa	Anthoathecata	Stylasteridae	Stylaster	Stylaster roseus
Southern Caribbean	-64.67	10.5	Animalia	Echinodermata	Ophiuroidea	Ophiurida	Ophiopyrgidae	Amphiophiura	Amphiophiura antarctica
Southwestern Caribbean	-74.17138672	11.39166641	Animalia	Cnidaria	Anthozoa	Antipatharia	Myriopathidae	Tanacetipathes	Tanacetipathes barbadensis
Southwestern Caribbean	-78.9916687	9.548330307	Animalia	Annelida	Clitellata	Haplotaxida	Naididae	Limnodriloides	Limnodriloides barnardi
Southwestern Caribbean	-74.02532959	11.44616699	Animalia	Echinodermata	Ophiuroidea	Ophiacanthida	Ophiacanthidae	Ophiacantha	Ophiacantha bidentata
Southern Caribbean	-72.66000366	11.75	Animalia	Arthropoda	Malacostraca	Decapoda	Penaeidae	Xiphopenaeus	Xiphopenaeus kroyeri
Southern Caribbean	-73.27786255	11.50191689	Animalia	Cnidaria	Anthozoa	Scleractinia	Caryophylliidae	Anomocora	Anomocora marchadi
Guianan	-59	8	Animalia	Chordata	Actinopterygii	Perciformes	Serranidae	Mycteroperca	Mycteroperca interstitialis
Southwestern Caribbean	-75.86283333	9.6035	Animalia	Chordata	Actinopterygii	Lophiiformes	Antennariidae	Antennarius	Antennarius striatus
Southern Caribbean	-62.69645	10.74972	Animalia	Arthropoda	Malacostraca	Amphipoda	Lysianassidae	Lysianopsis	Lysianopsis alba
Southwestern Caribbean	-83.0821991	12.17695045	Animalia	Cnidaria	Anthozoa	Scleractinia	Merulinidae	Orbicella	Orbicella annularis
Southern Caribbean	-72.59475	11.95552778	Animalia	Cnidaria	Anthozoa	Scleractinia	Caryophylliidae	Anomocora	Anomocora marchadi
Southwestern Caribbean	-81.3762778	13.3178056	Animalia	Chordata	Actinopterygii	Perciformes	Scaridae	Sparisoma	Sparisoma viride
Guianan	-54.35	7.533333333	Animalia	Chordata	Actinopterygii	Clupeiformes	Dussumieriidae	Etrumeus	Etrumeus teres
Southwestern Caribbean	-76.90097046	8.371660233	Animalia	Cnidaria	Anthozoa	Alcyonacea	Plexauridae	Eunicea	Eunicea mammosa
Southern Caribbean	-66.3825	10.61806	Animalia	Arthropoda	Malacostraca	Amphipoda	Maeridae	Elasmopus	Elasmopus rapax
Southwestern Caribbean	-78.8781662	9.488516808	Animalia	Cnidaria	Anthozoa	Scleractinia	Faviidae	Diploria	Diploria labyrinthiformis
Southern Caribbean	-64.67	10.5	Animalia	Porifera	Demospongiae	Poecilosclerida	Mycalidae	Mycale	Mycale (Mycale) lingua
Eastern Brazil	-38.69516754	-17.98150063	Animalia	Chordata	Actinopterygii	Perciformes	Lutjanidae	Ocyurus	Ocyurus chrysurus
Southern Caribbean	-68.15555573	10.5	Animalia	Arthropoda	Malacostraca	Amphipoda	Corophiidae	Apocorophium	Apocorophium acutum
Southern Caribbean	-68.265833	10.853333	Animalia	Arthropoda	Malacostraca	Amphipoda	Lysianassidae	Lysianopsis	Lysianopsis alba
Southwestern Caribbean	-78.9777832	9.546382904	Animalia	Cnidaria	Anthozoa	Scleractinia	Agariciidae	Agaricia	Agaricia tenuifolia
Southwestern Caribbean	-79.66999817	9.579999924	Animalia	Echinodermata	Echinoidea	Camarodonta	Echinometridae	Echinometra	Echinometra lucunter
Amazonia	-49.29999924	2.56666708	Animalia	Chordata	Actinopterygii	Perciformes	Sciaenidae	Macrodon	Macrodon ancylodon
Guianan	-54.20000076	7.599999905	Animalia	Chordata	Actinopterygii	Anguilliformes	Congridae	Bathycongrus	Bathycongrus bullisi
Southwestern Caribbean	-77.33625	8.6420555	Animalia	Chordata	Actinopterygii	Perciformes	Acanthuridae	Acanthurus	Acanthurus bahianus
Amazonia	-48	2	Animalia	Chordata	Actinopterygii	Siluriformes	Ariidae	Sciades	Sciades parkeri
Southern Caribbean	-68.155556	10.5	Animalia	Arthropoda	Malacostraca	Amphipoda	Photidae	Gammaropsis	Gammaropsis togoensis
Guianan	-54.50833321	9.099999905	Animalia	Chordata	Elasmobranchii	Lamniformes	Pseudocarchariidae	Pseudocarcharias	Pseudocarcharias kamoharai
Southwestern Caribbean	-76.15378571	9.882892609	Animalia	Mollusca	Gastropoda	Neogastropoda	Muricidae	Vokesimurex	Vokesimurex olssoni
Guianan	-52.5261116	5.083611012	Animalia	Chordata	Actinopterygii	Siluriformes	Ariidae	Bagre	Bagre bagre
Eastern Brazil	-38.3	-16.36666667	Animalia	Chordata	Actinopterygii	Syngnathiformes	Fistulariidae	Fistularia	Fistularia petimba
Southwestern Caribbean	-81.3906333	13.3887667	Animalia	Chordata	Actinopterygii	Perciformes	Acanthuridae	Acanthurus	Acanthurus bahianus
Southwestern Caribbean	-80.36742	14.29301	Animalia	Mollusca	Gastropoda	Littorinimorpha	Strombidae	Aliger	Aliger gigas
Southwestern Caribbean	-76.63300323	8.833000183	Animalia	Mollusca	Cephalopoda	Myopsida	Loliginidae	Doryteuthis	Doryteuthis (Amerigo) pealeii
Southwestern Caribbean	-79.51667023	9.733329773	Animalia	Cnidaria	Anthozoa	Alcyonacea	Ellisellidae	Ellisella	Ellisella schmitti
Southwestern Caribbean	-81.7312333	12.5131333	Animalia	Chordata	Actinopterygii	Perciformes	Pomacentridae	Stegastes	Stegastes planifrons
Southwestern Caribbean	-82.805336	9.725000381	Animalia	Cnidaria	Anthozoa	Scleractinia	Merulinidae	Orbicella	Orbicella faveolata
Southern Caribbean	-66.89444733	11.79290009	Animalia	Chordata	Actinopterygii	Perciformes	Chaetodontidae	Chaetodon	Chaetodon capistratus
Southern Caribbean	-72.54933166	12.25633335	Animalia	Chordata	Actinopterygii	Pleuronectiformes	Pleuronectidae	Poecilopsetta	Poecilopsetta inermis
Southern Caribbean	-71.99996948	12.33277798	Animalia	Porifera	Demospongiae	Clionaida	Placospongiidae	Placospongia	Placospongia intermedia
Southwestern Caribbean	-74.30055991	11.06731484	Animalia	Chordata	Actinopterygii	Perciformes	Lutjanidae	Lutjanus	Lutjanus synagris
Southern Caribbean	-72.185175	12.20725833	Animalia	Arthropoda	Malacostraca	Decapoda	Palinuridae	Panulirus	Panulirus argus
Southwestern Caribbean	-75.7888611	10.1708889	Animalia	Chordata	Actinopterygii	Perciformes	Haemulidae	Haemulon	Haemulon macrostomum
Northeastern Brazil	-34.7667	-7.5667	Animalia	Arthropoda	Malacostraca	Isopoda	Sphaeromatidae	Paracerceis	Paracerceis caudata
Southern Caribbean	-70.2	14.38	Animalia	Arthropoda	Hexanauplia	Cyclopoida	Oncaeidae	Oncaea	Oncaea notopus
Northeastern Brazil	-34.90000153	-8.050000191	Animalia	Mollusca	Gastropoda	Littorinimorpha	Littorinidae	Littoraria	Littoraria flava
Southern Caribbean	-71.992469	12.185981	Animalia	Chordata	Aves	Pelecaniformes	Phalacrocoracidae	Phalacrocorax	Phalacrocorax brasilianus
Northeastern Brazil	-35.9833	-3.6667	Animalia	Chordata	Actinopterygii	Perciformes	Coryphaenidae	Coryphaena	Coryphaena hippurus
Southwestern Caribbean	-75.7706389	10.1748611	Animalia	Chordata	Actinopterygii	Perciformes	Pomacentridae	Stegastes	Stegastes planifrons
Guianan	-53.266798	5.764048	Animalia	Chordata	Aves	Charadriiformes	Laridae	Larus	Larus atricilla
Southern Caribbean	-66.84763336	11.73556614	Animalia	Chordata	Actinopterygii	Perciformes	Acanthuridae	Acanthurus	Acanthurus coeruleus
Southern Caribbean	-68.297778	10.833611	Animalia	Arthropoda	Malacostraca	Amphipoda	Oedicerotidae	Ameroculodes	Ameroculodes edwardsi
Southwestern Caribbean	-78.8781662	9.488516808	Animalia	Cnidaria	Anthozoa	Scleractinia	Poritidae	Porites	Porites astreoides
Southwestern Caribbean	-74.1286111	11.3298611	Animalia	Chordata	Actinopterygii	Perciformes	Haemulidae	Haemulon	Haemulon plumierii
Southern Caribbean	-69.18	15.13	Animalia	Chordata	Actinopterygii	Perciformes	Scombridae	Thunnus	Thunnus albacares
Guianan	-62.5	10.5	Animalia	Chordata	Aves	Charadriiformes	Scolopacidae	Numenius	Numenius phaeopus
Eastern Brazil	-39.5	-19.4833	Animalia	Chordata	Actinopterygii	Perciformes	Haemulidae	Conodon	Conodon nobilis
Southern Caribbean	-71.96697235	12.27852821	Animalia	Mollusca	Bivalvia	Arcida	Arcidae	Barbatia	Barbatia candida
Amazonia	-46.5942	-0.9397	Animalia	Chordata	Actinopterygii	Clupeiformes	Engraulidae	Anchoviella	Anchoviella cayennensis
Southern Caribbean	-65.6	10.63	Animalia	Arthropoda	Hexanauplia	Calanoida	Clausocalanidae	Clausocalanus	Clausocalanus arcuicornis
Southern Caribbean	-69.19999695	15.13300037	Animalia	Echinodermata	Holothuroidea	Elasipodida	Psychropotidae	Psychropotes	Psychropotes semperiana
Southern Caribbean	-60.50666809	11.30666637	Animalia	Chordata	Actinopterygii	Perciformes	Apogonidae	Phaeoptyx	Phaeoptyx xenus
Southern Caribbean	-68.30833054	13.57499981	Animalia	Chordata	Actinopterygii	Perciformes	Xiphiidae	Xiphias	Xiphias gladius
Southwestern Caribbean	-74.2318611	11.2490277	Animalia	Chordata	Actinopterygii	Perciformes	Acanthuridae	Acanthurus	Acanthurus bahianus
Southwestern Caribbean	-75.7888611	10.1708889	Animalia	Chordata	Actinopterygii	Perciformes	Scaridae	Sparisoma	Sparisoma viride
Eastern Brazil	-38.21666667	-19.9	Animalia	Chaetognatha	Sagittoidea	Aphragmophora	Sagittidae	Ferosagitta	Ferosagitta hispida
Southwestern Caribbean	-74.28299713	11.19999981	Animalia	Cnidaria	Anthozoa	Scleractinia	Schizocyathidae	Schizocyathus	Schizocyathus fissilis
Southwestern Caribbean	-75.7888611	10.1708889	Animalia	Chordata	Actinopterygii	Perciformes	Lutjanidae	Lutjanus	Lutjanus apodus
Eastern Brazil	-38.66949844	-17.99200058	Animalia	Chordata	Actinopterygii	Perciformes	Acanthuridae	Acanthurus	Acanthurus coeruleus
Southern Caribbean	-71.40000153	13.53299999	Animalia	Arthropoda	Malacostraca	Decapoda	Oplophoridae	Oplophorus	Oplophorus spinosus
Eastern Brazil	-37.93333	-17.38333	Animalia	Chordata	Thaliacea	Doliolida	Doliolidae	Doliolum	Doliolum nationalis
Southern Caribbean	-68.15	10.5	Animalia	Chordata	Actinopterygii	Perciformes	Carangidae	Selene	Selene setapinnis
Northeastern Brazil	-35.0244	-8.6138	Animalia	Arthropoda	Malacostraca	Decapoda	Mithracidae	Omalacantha	Omalacantha bicornuta
Southern Caribbean	-66.85771942	11.74215031	Animalia	Chordata	Actinopterygii	Perciformes	Haemulidae	Haemulon	Haemulon chrysargyreum
Southwestern Caribbean	-80.5	9.300000191	Animalia	Chordata	Actinopterygii	Batrachoidiformes	Batrachoididae	Porichthys	Porichthys porosissimus
Guianan	-58.08167	9.88	Animalia	Arthropoda	Malacostraca	Amphipoda	Phrosinidae	Anchylomera	Anchylomera blossevillei
Southwestern Caribbean	-81.3906333	13.3887667	Animalia	Chordata	Actinopterygii	Perciformes	Chaetodontidae	Chaetodon	Chaetodon capistratus
Southwestern Caribbean	-74.66683197	11.16233253	Animalia	Mollusca	Gastropoda	Cephalaspidea	Philinorbidae	Philinorbis	Philinorbis albus
Northeastern Brazil	-35.098	-8.7753	Animalia	Arthropoda	Hexanauplia	Calanoida	Pontellidae	Calanopia	Calanopia americana
Southwestern Caribbean	-75.49861111	10.4375	Animalia	Chordata	Actinopterygii	Mugiliformes	Mugilidae	Mugil	Mugil incilis
Southwestern Caribbean	-79.87167358	9.406669617	Animalia	Echinodermata	Echinoidea	Camarodonta	Echinometridae	Echinometra	Echinometra lucunter
Southwestern Caribbean	-81.7312333	12.5131333	Animalia	Chordata	Actinopterygii	Perciformes	Pomacentridae	Stegastes	Stegastes diencaeus
Southwestern Caribbean	-75.7853889	9.7774167	Animalia	Chordata	Actinopterygii	Perciformes	Haemulidae	Haemulon	Haemulon flavolineatum
Southwestern Caribbean	-77.3566666	8.6721666	Animalia	Chordata	Actinopterygii	Perciformes	Haemulidae	Anisotremus	Anisotremus virginicus
Southern Caribbean	-64.009222	10.864731	Animalia	Chordata	Mammalia	Cetartiodactyla	Balaenopteridae	Balaenoptera	Balaenoptera edeni
Southwestern Caribbean	-81.69999695	12.51000023	Animalia	Chordata	Actinopterygii	Perciformes	Labridae	Halichoeres	Halichoeres bivittatus
Guianan	-59.90000153	9.899999619	Animalia	Chordata	Actinopterygii	Pleuronectiformes	Bothidae	Trichopsetta	Trichopsetta caribbaea
Southwestern Caribbean	-81.8508361	12.1944417	Animalia	Chordata	Actinopterygii	Perciformes	Tripterygiidae	Enneanectes	Enneanectes boehlkei
Southwestern Caribbean	-79.84916687	9.395560265	Animalia	Arthropoda	Malacostraca	Decapoda	Hippolytidae	Trachycaris	Trachycaris restricta
Southwestern Caribbean	-81.8508361	12.1944417	Animalia	Chordata	Actinopterygii	Perciformes	Scaridae	Sparisoma	Sparisoma rubripinne
Southwestern Caribbean	-81.4142778	13.3623667	Animalia	Chordata	Actinopterygii	Perciformes	Chaetodontidae	Chaetodon	Chaetodon capistratus
Eastern Brazil	-38.2833	-16.25	Animalia	Chordata	Actinopterygii	Perciformes	Serranidae	Epinephelus	Epinephelus morio
Southwestern Caribbean	-78.88126373	9.562049866	Animalia	Cnidaria	Anthozoa	Scleractinia	Agariciidae	Agaricia	Agaricia tenuifolia
Southern Caribbean	-64.39507	10.38036	Animalia	Echinodermata	Echinoidea	Camarodonta	Echinometridae	Echinometra	Echinometra viridis
Eastern Brazil	-38.733	-14.814	Animalia	Mollusca	Gastropoda	Pteropoda	Creseidae	Styliola	Styliola subula
Southwestern Caribbean	-82.75	9.659999847	Animalia	Chordata	Actinopterygii	Perciformes	Sciaenidae	Odontoscion	Odontoscion dentex
Southern Caribbean	-67.9168	13.183473	Animalia	Chordata	Actinopterygii	Perciformes	Scombridae	Thunnus	Thunnus albacares
Eastern Brazil	-38.70366669	-17.96533394	Animalia	Chordata	Actinopterygii	Perciformes	Acanthuridae	Acanthurus	Acanthurus bahianus
Southern Caribbean	-68.26	10.83567	Animalia	Arthropoda	Malacostraca	Amphipoda	Caprellidae	Deutella	Deutella incerta
Southwestern Caribbean	-82.34314	9.28997	Animalia	Echinodermata	Ophiuroidea	Amphilepidida	Amphiuridae	Amphipholis	Amphipholis squamata
Southwestern Caribbean	-78.87020111	9.560199738	Animalia	Cnidaria	Anthozoa	Scleractinia	Agariciidae	Agaricia	Agaricia tenuifolia
Southwestern Caribbean	-76.43533325	9.459833145	Animalia	Echinodermata	Ophiuroidea	Ophiurida	Ophiuridae	Ophiura	Ophiura acervata
Southwestern Caribbean	-74.1286111	11.3298611	Animalia	Chordata	Actinopterygii	Perciformes	Haemulidae	Haemulon	Haemulon chrysargyreum
Eastern Brazil	-40.348	-22.443	Animalia	Chordata	Actinopterygii	Perciformes	Serranidae	Hyporthodus	Hyporthodus niveatus
Northeastern Brazil	-35.88333511	-3.983333349	Animalia	Arthropoda	Malacostraca	Decapoda	Munididae	Munida	Munida petronioi
Southwestern Caribbean	-76.79395294	8.289566994	Animalia	Arthropoda	Malacostraca	Decapoda	Penaeidae	Penaeus	Penaeus schmitti
Southwestern Caribbean	-74.69916534	11.15277767	Animalia	Chordata	Actinopterygii	Batrachoidiformes	Batrachoididae	Porichthys	Porichthys plectrodon
Southern Caribbean	-70.0727	12.6177	Animalia	Chordata	Actinopterygii	Perciformes	Carangidae	Caranx	Caranx crysos
Southern Caribbean	-71.72777778	12.49583333	Animalia	Arthropoda	Malacostraca	Decapoda	Inachoididae	Stenorhynchus	Stenorhynchus seticornis
Southwestern Caribbean	-81.7333333	12.5004167	Animalia	Chordata	Actinopterygii	Perciformes	Scaridae	Sparisoma	Sparisoma chrysopterum
Southwestern Caribbean	-79.66999817	9.579999924	Animalia	Arthropoda	Malacostraca	Decapoda	Alpheidae	Alpheus	Alpheus floridanus
Eastern Brazil	-38.65566635	-17.96800041	Animalia	Chordata	Actinopterygii	Perciformes	Scaridae	Scarus	Scarus trispinosus
Southern Caribbean	-60.52000046	11.17667007	Animalia	Arthropoda	Malacostraca	Decapoda	Paguridae	Pylopagurus	Pylopagurus pattiae
Southwestern Caribbean	-76.90097096	8.37165988	Animalia	Arthropoda	Malacostraca	Decapoda	Portunidae	Lupella	Lupella forceps
Southwestern Caribbean	-79.83416748	9.395279884	Animalia	Arthropoda	Malacostraca	Decapoda	Hippolytidae	Latreutes	Latreutes parvulus
Southwestern Caribbean	-82.11385345	9.234999657	Animalia	Cnidaria	Hydrozoa	Anthoathecata	Milleporidae	Millepora	Millepora complanata
Southwestern Caribbean	-82.75	9.659999847	Animalia	Chordata	Actinopterygii	Perciformes	Acanthuridae	Acanthurus	Acanthurus coeruleus
Eastern Brazil	-39.96667	-23.05	Animalia	Arthropoda	Hexanauplia	Calanoida	Metridinidae	Pleuromamma	Pleuromamma abdominalis
Guianan	-58.18299866	8.432999611	Animalia	Arthropoda	Malacostraca	Decapoda	Paguridae	Pylopaguropsis	Pylopaguropsis atlantica
Guianan	-57.5	8.31	Animalia	Chordata	Actinopterygii	Perciformes	Coryphaenidae	Coryphaena	Coryphaena hippurus
Southern Caribbean	-66.89444733	11.79290009	Animalia	Chordata	Actinopterygii	Perciformes	Scaridae	Scarus	Scarus taeniopterus
Southern Caribbean	-68.30833054	13.57499981	Animalia	Chordata	Actinopterygii	Perciformes	Istiophoridae	Kajikia	Kajikia albida
Southwestern Caribbean	-81.7333333	12.5004167	Animalia	Chordata	Actinopterygii	Perciformes	Haemulidae	Haemulon	Haemulon chrysargyreum
Southwestern Caribbean	-76.11055756	9.697777748	Animalia	Echinodermata	Holothuroidea	Holothuriida	Holothuriidae	Holothuria	Holothuria (Cystipus) occidentalis
Southwestern Caribbean	-75.7706389	10.1748611	Animalia	Chordata	Actinopterygii	Perciformes	Scaridae	Scarus	Scarus taeniopterus
Southwestern Caribbean	-81.7333333	12.5004167	Animalia	Echinodermata	Echinoidea	Camarodonta	Echinometridae	Echinometra	Echinometra viridis
Southern Caribbean	-64.35076904	10.3885603	Animalia	Arthropoda	Malacostraca	Amphipoda	Ischyroceridae	Ericthonius	Ericthonius brasiliensis
Guianan	-58.90999985	10.03833294	Animalia	Arthropoda	Malacostraca	Amphipoda	Vibiliidae	Vibilia	Vibilia pyripes
Southwestern Caribbean	-82.257205	9.351386	Animalia	Chordata	Ascidiacea	Stolidobranchia	Styelidae	Symplegma	Symplegma brakenhielmi
Southern Caribbean	-67.09999847	10.61472225	Animalia	Arthropoda	Malacostraca	Amphipoda	Maeridae	Elasmopus	Elasmopus rapax
Southwestern Caribbean	-75.8658333	9.7058333	Animalia	Chordata	Actinopterygii	Perciformes	Haemulidae	Haemulon	Haemulon carbonarium
Amazonia	-46.6628	-0.8236	Animalia	Arthropoda	Malacostraca	Decapoda	Ocypodidae	Ucides	Ucides cordatus
Southwestern Caribbean	-76.60155556	9.12542778	Animalia	Arthropoda	Malacostraca	Decapoda	Solenoceridae	Pleoticus	Pleoticus robustus
Southern Caribbean	-68.69999695	11.61499977	Animalia	Echinodermata	Asteroidea	Paxillosida	Astropectinidae	Persephonaster	Persephonaster patagiatus
Amazonia	-50	3	Animalia	Chordata	Actinopterygii	Siluriformes	Ariidae	Notarius	Notarius grandicassis
Southwestern Caribbean	-75.7706389	10.1748611	Animalia	Chordata	Actinopterygii	Perciformes	Scaridae	Sparisoma	Sparisoma viride
Southwestern Caribbean	-75.7706389	10.1748611	Animalia	Chordata	Actinopterygii	Perciformes	Pomacentridae	Stegastes	Stegastes diencaeus
Southwestern Caribbean	-79.83416748	9.395279884	Animalia	Arthropoda	Malacostraca	Decapoda	Palaemonidae	Palaemon	Palaemon northropi
Eastern Brazil	-38.415	-17.39055556	Animalia	Chaetognatha	Sagittoidea	Aphragmophora	Sagittidae	Serratosagitta	Serratosagitta serratodentata
Southern Caribbean	-65.65	10.72	Animalia	Arthropoda	Hexanauplia	Calanoida	Clausocalanidae	Clausocalanus	Clausocalanus arcuicornis
Southwestern Caribbean	-75.7464444	10.2341944	Animalia	Chordata	Actinopterygii	Perciformes	Scaridae	Scarus	Scarus taeniopterus
Southwestern Caribbean	-75.8661389	9.7055278	Animalia	Chordata	Actinopterygii	Perciformes	Pomacentridae	Stegastes	Stegastes planifrons
Southern Caribbean	-60.82277679	11.18500042	Animalia	Chordata	Actinopterygii	Perciformes	Pempheridae	Pempheris	Pempheris schomburgkii
Northeastern Brazil	-36.5	-2.5	Animalia	Chordata	Aves	Procellariiformes	Procellariidae	Puffinus	Puffinus gravis
Southwestern Caribbean	-74.09070587	11.33490467	Animalia	Mollusca	Bivalvia	Venerida	Chamidae	Chama	Chama congregata
Southwestern Caribbean	-75.7464444	10.2341944	Animalia	Chordata	Actinopterygii	Perciformes	Scaridae	Scarus	Scarus iseri
Southwestern Caribbean	-78.96269989	9.492199898	Animalia	Cnidaria	Anthozoa	Scleractinia	Agariciidae	Agaricia	Agaricia tenuifolia
Northeastern Brazil	-34.8167	-7.5667	Animalia	Chordata	Actinopterygii	Perciformes	Serranidae	Epinephelus	Epinephelus itajara
Southwestern Caribbean	-81.3762778	13.3178056	Animalia	Chordata	Actinopterygii	Perciformes	Scaridae	Sparisoma	Sparisoma aurofrenatum
Eastern Brazil	-38.65599823	-17.94000053	Animalia	Cnidaria	Anthozoa	Scleractinia	Faviidae	Mussismilia	Mussismilia harttii
Southwestern Caribbean	-73.46611023	11.29472256	Animalia	Mollusca	Gastropoda	[unassigned] Caenogastropoda	Turritellidae	Turritella	Turritella exoleta
Southwestern Caribbean	-79.96749878	9.366666794	Animalia	Chordata	Actinopterygii	Atheriniformes	Atherinidae	Atherinomorus	Atherinomorus stipes
Southwestern Caribbean	-74.24206543	11.17666435	Animalia	Chordata	Actinopterygii	Pleuronectiformes	Achiridae	Achirus	Achirus lineatus
Southwestern Caribbean	-81.8638889	12.1397194	Animalia	Chordata	Actinopterygii	Perciformes	Serranidae	Hypoplectrus	Hypoplectrus chlorurus
Guianan	-55	6.400000095	Animalia	Chordata	Actinopterygii	Siluriformes	Ariidae	Bagre	Bagre bagre
Southwestern Caribbean	-77.33625	8.6420555	Animalia	Chordata	Actinopterygii	Perciformes	Acanthuridae	Acanthurus	Acanthurus bahianus
Southwestern Caribbean	-74.1286111	11.3298611	Animalia	Chordata	Actinopterygii	Perciformes	Scaridae	Scarus	Scarus iseri
Northeastern Brazil	-35.0243	-8.6118	Animalia	Arthropoda	Malacostraca	Decapoda	Epialtidae	Acanthonyx	Acanthonyx petiverii
Southern Caribbean	-68.7833	13.07	Animalia	Arthropoda	Hexanauplia	Calanoida	Calanidae	Mesocalanus	Mesocalanus tenuicornis
Northeastern Brazil	-34.7337	-8.0788	Animalia	Chordata	Actinopterygii	Perciformes	Carangidae	Carangoides	Carangoides bartholomaei
Southwestern Caribbean	-82.98040009	12.31567955	Animalia	Chordata	Actinopterygii	Perciformes	Acanthuridae	Acanthurus	Acanthurus coeruleus
Southern Caribbean	-73.34999847	11.5	Animalia	Chordata	Actinopterygii	Perciformes	Haemulidae	Haemulon	Haemulon melanurum
Eastern Brazil	-39.065278	-16.891667	Animalia	Chordata	Actinopterygii	Perciformes	Haemulidae	Haemulon	Haemulon aurolineatum
Southern Caribbean	-64.39507	10.38036	Animalia	Echinodermata	Echinoidea	Diadematoida	Diadematidae	Diadema	Diadema antillarum
Southern Caribbean	-71.73860931	12.50972176	Animalia	Chordata	Actinopterygii	Pleuronectiformes	Paralichthyidae	Ancylopsetta	Ancylopsetta cycloidea
Eastern Brazil	-39.272778	-17.996111	Animalia	Mollusca	Gastropoda	Neogastropoda	Muricidae	Trachypollia	Trachypollia turricula
Northeastern Brazil	-32.62516	-8.19573	Animalia	Chordata	Mammalia	Cetartiodactyla	Physeteridae	Physeter	Physeter macrocephalus
Southern Caribbean	-70.277771	12.28050041	Animalia	Cnidaria	Anthozoa	Pennatulacea	Kophobelemnidae	Sclerobelemnon	Sclerobelemnon theseus
Eastern Brazil	-38.9	-20.89305556	Animalia	Chordata	Appendicularia	Copelata	Oikopleuridae	Oikopleura	Oikopleura (Coecaria) fusiformis
Southern Caribbean	-68.265833	10.853333	Animalia	Arthropoda	Malacostraca	Amphipoda	Bateidae	Batea	Batea cuspidata
Southern Caribbean	-68.26	10.83567	Animalia	Arthropoda	Malacostraca	Amphipoda	Platyischnopidae	Eudevenopus	Eudevenopus metagracilis
Southwestern Caribbean	-78.91248322	9.53880024	Animalia	Cnidaria	Anthozoa	Scleractinia	Poritidae	Porites	Porites astreoides
Southwestern Caribbean	-81.7333333	12.5004167	Animalia	Chordata	Actinopterygii	Perciformes	Scaridae	Sparisoma	Sparisoma aurofrenatum
Eastern Brazil	-36.806	-17.134	Animalia	Cnidaria	Anthozoa	Scleractinia	Faviidae	Mussismilia	Mussismilia hispida
Guianan	-62.16967	10.25917	Animalia	Arthropoda	Malacostraca	Amphipoda	Ampeliscidae	Ampelisca	Ampelisca paria
Northeastern Brazil	-40	-2	Animalia	Chordata	Actinopterygii	Perciformes	Scaridae	Sparisoma	Sparisoma frondosum
Southwestern Caribbean	-75.7706389	10.1748611	Animalia	Chordata	Actinopterygii	Perciformes	Scaridae	Scarus	Scarus iseri
Southwestern Caribbean	-82.9878006	12.30912018	Animalia	Cnidaria	Anthozoa	Scleractinia	Merulinidae	Orbicella	Orbicella faveolata
Eastern Brazil	-40.124	-20.138	Animalia	Mollusca	Gastropoda	Neogastropoda	Columbellidae	Columbella	Columbella mercatoria
Southern Caribbean	-66.297778	10.833611	Animalia	Mollusca	Gastropoda	Trochida	Phasianellidae	Eulithidium	Eulithidium tessellatum
Southwestern Caribbean	-75.78515625	10.16429329	Animalia	Mollusca	Gastropoda	Trochida	Phasianellidae	Eulithidium	Eulithidium affine
Southern Caribbean	-72.63833618	12.05472183	Animalia	Chordata	Actinopterygii	Tetraodontiformes	Monacanthidae	Monacanthus	Monacanthus ciliatus
Eastern Brazil	-41.5833	-23.0166	Animalia	Arthropoda	Hexanauplia	Cyclopoida	Corycaeidae	Farranula	Farranula gracilis
Southwestern Caribbean	-83.0821991	12.17695045	Animalia	Cnidaria	Anthozoa	Scleractinia	Poritidae	Porites	Porites astreoides
Southwestern Caribbean	-78.90319824	9.540650368	Animalia	Cnidaria	Anthozoa	Scleractinia	Montastraeidae	Montastraea	Montastraea cavernosa
Southwestern Caribbean	-82.32416534	9.423316956	Animalia	Chordata	Actinopterygii	Perciformes	Lutjanidae	Lutjanus	Lutjanus apodus
Eastern Brazil	-38.678889	-18.048056	Animalia	Mollusca	Gastropoda	Trochida	Phasianellidae	Gabrielona	Gabrielona sulcifera
Southwestern Caribbean	-81.7312333	12.5131333	Animalia	Chordata	Actinopterygii	Perciformes	Pomacentridae	Stegastes	Stegastes diencaeus
Southern Caribbean	-64.34775	10.3891	Animalia	Echinodermata	Echinoidea	Camarodonta	Echinometridae	Echinometra	Echinometra lucunter
Southwestern Caribbean	-78.69734955	9.515800476	Animalia	Chordata	Actinopterygii	Perciformes	Scaridae	Sparisoma	Sparisoma viride
Southwestern Caribbean	-81.7312333	12.5131333	Animalia	Chordata	Actinopterygii	Perciformes	Scaridae	Sparisoma	Sparisoma viride
Guianan	-54	6	Animalia	Chordata	Actinopterygii	Pleuronectiformes	Cynoglossidae	Symphurus	Symphurus tessellatus
Southwestern Caribbean	-80.20577	14.34858	Animalia	Mollusca	Gastropoda	Littorinimorpha	Strombidae	Aliger	Aliger gigas
Northeastern Brazil	-34.8167	-7.5667	Animalia	Chordata	Actinopterygii	Perciformes	Gerreidae	Diapterus	Diapterus auratus
Southwestern Caribbean	-74.5	11.19999981	Animalia	Chordata	Actinopterygii	Albuliformes	Albulidae	Albula	Albula nemoptera
Southwestern Caribbean	-81.7312333	12.5131333	Animalia	Chordata	Actinopterygii	Perciformes	Chaetodontidae	Chaetodon	Chaetodon capistratus
Southwestern Caribbean	-74.30055991	11.06731484	Animalia	Chordata	Actinopterygii	Perciformes	Lutjanidae	Lutjanus	Lutjanus synagris
Southern Caribbean	-68.23666111	10.83328	Animalia	Mollusca	Polyplacophora	Chitonida	Chitonidae	Acanthopleura	Acanthopleura granulata
Southwestern Caribbean	-74.5	13.5	Animalia	Chordata	Reptilia	Testudines	Cheloniidae	Eretmochelys	Eretmochelys imbricata
Southwestern Caribbean	-81.7333333	12.5004167	Animalia	Chordata	Actinopterygii	Perciformes	Scaridae	Scarus	Scarus taeniopterus
Southwestern Caribbean	-74.22416124	11.25107199	Animalia	Cnidaria	Anthozoa	Scleractinia	Siderastreidae	Siderastrea	Siderastrea radians
Southern Caribbean	-63.75	11	Animalia	Mollusca	Polyplacophora	Chitonida	Lepidochitonidae	Lepidochitona	Lepidochitona liozonis
Southwestern Caribbean	-78.77230072	9.59469986	Animalia	Cnidaria	Anthozoa	Scleractinia	Faviidae	Pseudodiploria	Pseudodiploria strigosa
Northeastern Brazil	-36.395	-4.67167	Animalia	Cnidaria	Anthozoa	Alcyonacea	Chrysogorgiidae	Chrysogorgia	Chrysogorgia fewkesii
Southwestern Caribbean	-81.7258	12.5687	Animalia	Chordata	Actinopterygii	Perciformes	Acanthuridae	Acanthurus	Acanthurus coeruleus
Southwestern Caribbean	-75.7464444	10.2341944	Animalia	Chordata	Actinopterygii	Perciformes	Haemulidae	Anisotremus	Anisotremus virginicus
Southwestern Caribbean	-81.83389	12.13722	Animalia	Cnidaria	Anthozoa	Scleractinia	Agariciidae	Helioseris	Helioseris cucullata
Eastern Brazil	-40.363252	-20.3161242	Animalia	Annelida	Polychaeta	Eunicida	Onuphidae	Mooreonuphis	Mooreonuphis lineata
Southwestern Caribbean	-81.7312333	12.5131333	Animalia	Echinodermata	Echinoidea	Camarodonta	Echinometridae	Echinometra	Echinometra lucunter
Southwestern Caribbean	-75.8661389	9.7055278	Animalia	Echinodermata	Echinoidea	Camarodonta	Echinometridae	Echinometra	Echinometra viridis
Eastern Brazil	-40.061	-21.833	Animalia	Annelida	Polychaeta	Phyllodocida	Paralacydoniidae	Paralacydonia	Paralacydonia paradoxa
Amazonia	-44.65000153	1.200000048	Animalia	Arthropoda	Malacostraca	Decapoda	Benthesicymidae	Gennadas	Gennadas scutatus
Southwestern Caribbean	-81.37653997	13.39296244	Animalia	Mollusca	Gastropoda	Trochida	Tegulidae	Cittarium	Cittarium pica
Southern Caribbean	-67.720833	10.504444	Animalia	Arthropoda	Malacostraca	Amphipoda	Platyischnopidae	Eudevenopus	Eudevenopus metagracilis
Southern Caribbean	-72.5	12.10000038	Animalia	Chordata	Actinopterygii	Pleuronectiformes	Paralichthyidae	Citharichthys	Citharichthys gymnorhinus
Southwestern Caribbean	-81.84251	12.16514	Animalia	Cnidaria	Anthozoa	Scleractinia	Agariciidae	Agaricia	Agaricia humilis
Southwestern Caribbean	-74.09070587	11.33490467	Animalia	Chordata	Actinopterygii	Lophiiformes	Ogcocephalidae	Ogcocephalus	Ogcocephalus pumilus
Southwestern Caribbean	-78.93332672	9.516670227	Animalia	Cnidaria	Anthozoa	Alcyonacea	Ellisellidae	Nicella	Nicella goreaui
Eastern Brazil	-37.5	-17.5	Animalia	Chordata	Reptilia	Testudines	Cheloniidae	Eretmochelys	Eretmochelys imbricata
Southern Caribbean	-64.67	10.5	Animalia	Arthropoda	Malacostraca	Amphipoda	Maeridae	Paraceradocus	Paraceradocus miersi
Southwestern Caribbean	-82.666666	13	Animalia	Mollusca	Gastropoda	Littorinimorpha	Littorinidae	Echinolittorina	Echinolittorina mespillum
Southwestern Caribbean	-81.69503784	12.59120464	Animalia	Cnidaria	Anthozoa	Scleractinia	Meandrinidae	Dendrogyra	Dendrogyra cylindrus
Southern Caribbean	-67.95193	10.46445	Animalia	Mollusca	Gastropoda	Neogastropoda	Muricidae	Plicopurpura	Plicopurpura patula
Guianan	-54.9916687	6.408332825	Animalia	Chordata	Actinopterygii	Perciformes	Sciaenidae	Cynoscion	Cynoscion jamaicensis
Southern Caribbean	-68.26583099	10.85333347	Animalia	Arthropoda	Malacostraca	Amphipoda	Maeridae	Elasmopus	Elasmopus pocillimanus
Southern Caribbean	-65.8667	10.95	Animalia	Cnidaria	Anthozoa	Alcyonacea	Ellisellidae	Nicella	Nicella americana
Southern Caribbean	-72.63805389	12.05666637	Animalia	Chordata	Actinopterygii	Perciformes	Apogonidae	Paroncheilus	Paroncheilus affinis
Eastern Brazil	-38.63778	-13.41611	Animalia	Cnidaria	Anthozoa	Alcyonacea	Chrysogorgiidae	Chrysogorgia	Chrysogorgia elegans
Guianan	-57.950278	9.701111	Animalia	Arthropoda	Malacostraca	Amphipoda	Lycaeopsidae	Lycaeopsis	Lycaeopsis themistoides
Southwestern Caribbean	-74.1286111	11.3298611	Animalia	Chordata	Actinopterygii	Perciformes	Pomacentridae	Stegastes	Stegastes planifrons
Southwestern Caribbean	-82	14.19999981	Animalia	Chordata	Elasmobranchii	Carcharhiniformes	Scyliorhinidae	Schroederichthys	Schroederichthys maculatus
Eastern Brazil	-38.17	-16.117	Animalia	Mollusca	Gastropoda	Trochida	Calliostomatidae	Calliostoma	Calliostoma hassler
Southwestern Caribbean	-79.02118683	9.506466866	Animalia	Cnidaria	Anthozoa	Scleractinia	Agariciidae	Agaricia	Agaricia tenuifolia
Guianan	-59.51666641	8.816666603	Animalia	Chordata	Actinopterygii	Lophiiformes	Antennariidae	Antennarius	Antennarius striatus
Southwestern Caribbean	-81.3752778	13.3136389	Animalia	Chordata	Actinopterygii	Perciformes	Pomacentridae	Stegastes	Stegastes planifrons
Southern Caribbean	-72.25016785	12.4005003	Animalia	Mollusca	Gastropoda	Neogastropoda	Pseudomelatomidae	Compsodrillia	Compsodrillia gundlachi
Southwestern Caribbean	-76.683	9.104	Animalia	Echinodermata	Crinoidea	Comatulida	Rhizocrinidae	Democrinus	Democrinus conifer
Southern Caribbean	-58.5	11	Animalia	Chordata	Actinopterygii	Perciformes	Xiphiidae	Xiphias	Xiphias gladius
Southern Caribbean	-71.75636291	12.3971386	Animalia	Mollusca	Gastropoda	Littorinimorpha	Personidae	Distorsio	Distorsio clathrata
Southwestern Caribbean	-74.23916626	11.19183254	Animalia	Chordata	Actinopterygii	Tetraodontiformes	Tetraodontidae	Sphoeroides	Sphoeroides dorsalis
Southwestern Caribbean	-79.96749878	9.366666794	Animalia	Chordata	Actinopterygii	Perciformes	Serranidae	Rypticus	Rypticus subbifrenatus
Southern Caribbean	-72.16483307	12.20637512	Animalia	Chordata	Actinopterygii	Tetraodontiformes	Diodontidae	Diodon	Diodon holocanthus
Eastern Brazil	-40.3132	-20.2574	Animalia	Arthropoda	Hexanauplia	Calanoida	Pseudodiaptomidae	Pseudodiaptomus	Pseudodiaptomus marshi
Southwestern Caribbean	-75.7855556	9.7794444	Animalia	Chordata	Actinopterygii	Perciformes	Pomacentridae	Stegastes	Stegastes variabilis
Southwestern Caribbean	-75.7464444	10.2341944	Animalia	Chordata	Actinopterygii	Perciformes	Serranidae	Cephalopholis	Cephalopholis cruentata
Southwestern Caribbean	-81.7333333	12.5004167	Animalia	Echinodermata	Echinoidea	Cidaroida	Cidaridae	Eucidaris	Eucidaris tribuloides
Guianan	-54.15000153	7.083300114	Animalia	Mollusca	Cephalopoda	Myopsida	Loliginidae	Doryteuthis	Doryteuthis (Amerigo) pealeii
Southwestern Caribbean	-81.7333333	12.5004167	Animalia	Chordata	Actinopterygii	Perciformes	Haemulidae	Haemulon	Haemulon sciurus
Southwestern Caribbean	-80.42832947	14.25833321	Animalia	Cnidaria	Anthozoa	Scleractinia	Deltocyathidae	Deltocyathus	Deltocyathus calcar
Northeastern Brazil	-34.8437	-7.6644	Animalia	Chordata	Actinopterygii	Atheriniformes	Atherinopsidae	Atherinella	Atherinella brasiliensis
Northeastern Brazil	-32.0667	-6.8333	Animalia	Arthropoda	Hexanauplia	Calanoida	Paracalanidae	Calocalanus	Calocalanus pavo
Southwestern Caribbean	-75.7706389	10.1748611	Animalia	Chordata	Actinopterygii	Perciformes	Scaridae	Sparisoma	Sparisoma viride
Southwestern Caribbean	-75.76916504	10.00083447	Animalia	Echinodermata	Asteroidea	Paxillosida	Astropectinidae	Astropecten	Astropecten antillensis
Southwestern Caribbean	-81.405056	13.362722	Animalia	Chordata	Actinopterygii	Perciformes	Pomacanthidae	Centropyge	Centropyge argi
Eastern Brazil	-38.70183182	-17.95999908	Animalia	Cnidaria	Anthozoa	Scleractinia	Faviidae	Mussismilia	Mussismilia braziliensis
Guianan	-53.5	7.599999905	Animalia	Chordata	Elasmobranchii	Squaliformes	Centrophoridae	Centrophorus	Centrophorus granulosus
Southern Caribbean	-70.51576996	11.51671982	Animalia	Mollusca	Gastropoda	Neogastropoda	Ancillariidae	Eburna	Eburna glabrata
Southwestern Caribbean	-75.8908333	9.8219444	Animalia	Chordata	Actinopterygii	Perciformes	Scaridae	Sparisoma	Sparisoma viride
Southern Caribbean	-64.67	10.5	Animalia	Arthropoda	Malacostraca	Amphipoda	Stenothoidae	Metopoides	Metopoides typicus
Southwestern Caribbean	-74.1286111	11.3298611	Animalia	Chordata	Actinopterygii	Perciformes	Labridae	Bodianus	Bodianus rufus
Southwestern Caribbean	-81.3969667	13.3672333	Animalia	Echinodermata	Echinoidea	Diadematoida	Diadematidae	Diadema	Diadema antillarum
Southwestern Caribbean	-76.37388611	9.067222595	Animalia	Mollusca	Bivalvia	Lucinida	Lucinidae	Lucinisca	Lucinisca centrifuga
Southern Caribbean	-66.297778	10.833611	Animalia	Mollusca	Gastropoda	Cephalaspidea	Tornatinidae	Acteocina	Acteocina candei
Southern Caribbean	-67.720833	10.504167	Animalia	Arthropoda	Malacostraca	Amphipoda	Platyischnopidae	Eudevenopus	Eudevenopus metagracilis
Southwestern Caribbean	-77.02766418	8.276233673	Animalia	Arthropoda	Malacostraca	Decapoda	Penaeidae	Penaeus	Penaeus duorarum
Southern Caribbean	-68.15555573	10.5	Animalia	Arthropoda	Malacostraca	Amphipoda	Atylidae	Nototropis	Nototropis minikoi
Southern Caribbean	-65.7833	11.18	Animalia	Arthropoda	Hexanauplia	Calanoida	Paracalanidae	Delibus	Delibus nudus
Southwestern Caribbean	-78.5	10.68	Animalia	Arthropoda	Hexanauplia	Calanoida	Metridinidae	Metridia	Metridia venusta
Southwestern Caribbean	-75.7706389	10.1748611	Animalia	Chordata	Actinopterygii	Perciformes	Acanthuridae	Acanthurus	Acanthurus chirurgus
Southwestern Caribbean	-74.40638861	10.8741667	Animalia	Chordata	Actinopterygii	Mugiliformes	Mugilidae	Mugil	Mugil liza
Southwestern Caribbean	-75.13833618	11.01666641	Animalia	Chordata	Actinopterygii	Perciformes	Mullidae	Upeneus	Upeneus parvus
Southwestern Caribbean	-79.86332703	9.404999733	Animalia	Arthropoda	Pycnogonida	Pantopoda	Phoxichilidiidae	Anoplodactylus	Anoplodactylus pectinus
Southwestern Caribbean	-81.84637	12.16269	Animalia	Cnidaria	Anthozoa	Scleractinia	Faviidae	Favia	Favia fragum
Southwestern Caribbean	-78.9063797	9.545249939	Animalia	Cnidaria	Hydrozoa	Anthoathecata	Milleporidae	Millepora	Millepora complanata
Southwestern Caribbean	-79.87167358	9.406669617	Animalia	Echinodermata	Echinoidea	Cidaroida	Cidaridae	Eucidaris	Eucidaris tribuloides
Northeastern Brazil	-34.8437	-7.6644	Animalia	Chordata	Actinopterygii	Syngnathiformes	Syngnathidae	Syngnathus	Syngnathus pelagicus
Southwestern Caribbean	-74.22291667	11.25178889	Animalia	Arthropoda	Malacostraca	Decapoda	Lysmatidae	Lysmata	Lysmata grabhami
Southern Caribbean	-67.69611359	10.50583267	Animalia	Arthropoda	Malacostraca	Amphipoda	Platyischnopidae	Eudevenopus	Eudevenopus metagracilis
Guianan	-54.35499954	8.069999695	Animalia	Mollusca	Caudofoveata	Chaetodermatida	Prochaetodermatidae	Claviderma	Claviderma crassum
Southern Caribbean	-64.36745	10.39569	Animalia	Cnidaria	Anthozoa	Scleractinia	Faviidae	Pseudodiploria	Pseudodiploria strigosa
Guianan	-54	7	Animalia	Chordata	Actinopterygii	Stomiiformes	Stomiidae	Eustomias	Eustomias leptobolus
Southwestern Caribbean	-81.7333333	12.5004167	Animalia	Chordata	Actinopterygii	Perciformes	Scaridae	Scarus	Scarus coelestinus
Southwestern Caribbean	-77.33625	8.6420555	Animalia	Chordata	Actinopterygii	Perciformes	Serranidae	Cephalopholis	Cephalopholis cruentata
Northeastern Brazil	-37.38	-11.3602	Animalia	Chordata	Appendicularia	Copelata	Oikopleuridae	Oikopleura	Oikopleura (Vexillaria) dioica
Southwestern Caribbean	-74.1286111	11.3298611	Animalia	Chordata	Actinopterygii	Perciformes	Haemulidae	Haemulon	Haemulon chrysargyreum
Southwestern Caribbean	-81.4032	13.3713833	Animalia	Chordata	Actinopterygii	Perciformes	Carangidae	Caranx	Caranx ruber
Southwestern Caribbean	-81.73396	12.50236	Animalia	Porifera	Demospongiae	Dictyoceratida	Irciniidae	Ircinia	Ircinia strobilina
Southern Caribbean	-68.265833	10.853333	Animalia	Arthropoda	Malacostraca	Amphipoda	Leucothoidae	Anamixis	Anamixis cavatura
Eastern Brazil	-38.742	-13.646	Animalia	Mollusca	Bivalvia	Pectinida	Pectinidae	Argopecten	Argopecten noronhensis
Guianan	-55	6.633333333	Animalia	Chordata	Actinopterygii	Perciformes	Labridae	Halichoeres	Halichoeres caudalis
Southern Caribbean	-66.592453	11.91063309	Animalia	Cnidaria	Anthozoa	Scleractinia	Acroporidae	Acropora	Acropora palmata
Southwestern Caribbean	-79.03623199	9.503700256	Animalia	Cnidaria	Anthozoa	Scleractinia	Siderastreidae	Siderastrea	Siderastrea siderea
Amazonia	-49	2.5	Animalia	Chordata	Actinopterygii	Siluriformes	Ariidae	Bagre	Bagre bagre
Southwestern Caribbean	-73.78055573	11.3077774	Animalia	Cnidaria	Anthozoa	Alcyonacea	Gorgoniidae	Leptogorgia	Leptogorgia setacea
Southwestern Caribbean	-82.05166626	9.271066666	Animalia	Cnidaria	Anthozoa	Scleractinia	Faviidae	Pseudodiploria	Pseudodiploria clivosa
Eastern Brazil	-38.5	-18.14999962	Animalia	Porifera	Demospongiae	Poecilosclerida	Acarnidae	Acarnus	Acarnus toxeata
Southwestern Caribbean	-75.7706389	10.1748611	Animalia	Chordata	Actinopterygii	Perciformes	Haemulidae	Haemulon	Haemulon flavolineatum
Southwestern Caribbean	-79.83416748	9.395279884	Animalia	Arthropoda	Malacostraca	Decapoda	Hippolytidae	Hippolyte	Hippolyte zostericola
Southern Caribbean	-70.31625366	12.26926994	Animalia	Arthropoda	Malacostraca	Decapoda	Penaeidae	Rimapenaeus	Rimapenaeus similis
Southwestern Caribbean	-75.8661389	9.7055278	Animalia	Chordata	Actinopterygii	Perciformes	Acanthuridae	Acanthurus	Acanthurus bahianus
Southwestern Caribbean	-76.1762085	9.862582207	Animalia	Mollusca	Gastropoda	Neogastropoda	Olividae	Olivella	Olivella watermani
Southwestern Caribbean	-79.96389008	9.370555878	Animalia	Chordata	Actinopterygii	Perciformes	Scaridae	Sparisoma	Sparisoma rubripinne
Southwestern Caribbean	-76.52116394	9.111666679	Animalia	Chordata	Actinopterygii	Perciformes	Lutjanidae	Lutjanus	Lutjanus synagris
Northeastern Brazil	-34.3833	-8.05	Animalia	Arthropoda	Malacostraca	Cumacea	Nannastacidae	Campylaspis	Campylaspis exarata
Southwestern Caribbean	-75.8908333	9.8219444	Animalia	Chordata	Actinopterygii	Perciformes	Pomacentridae	Stegastes	Stegastes adustus
Southwestern Caribbean	-78.69734955	9.515800476	Animalia	Chordata	Actinopterygii	Perciformes	Pomacentridae	Microspathodon	Microspathodon chrysurus
Southwestern Caribbean	-80.0854999	13.5354635	Animalia	Mollusca	Bivalvia	Ostreida	Ostreidae	Dendostrea	Dendostrea frons
Northeastern Brazil	-37.38	-11.3602	Animalia	Arthropoda	Hexanauplia	Calanoida	Acartiidae	Acartia	Acartia (Odontacartia) lilljeborgii
Southwestern Caribbean	-81.3762778	13.3178056	Animalia	Arthropoda	Malacostraca	Decapoda	Palaemonidae	Ancylomenes	Ancylomenes pedersoni
Southwestern Caribbean	-81.7312333	12.5131333	Animalia	Echinodermata	Echinoidea	Camarodonta	Toxopneustidae	Tripneustes	Tripneustes ventricosus
Guianan	-59.688333	9.553333	Animalia	Arthropoda	Malacostraca	Amphipoda	Eupronoidae	Eupronoe	Eupronoe maculata
Southwestern Caribbean	-81.7333333	12.5004167	Animalia	Chordata	Actinopterygii	Perciformes	Pomacanthidae	Holacanthus	Holacanthus ciliaris
Southern Caribbean	-68.15555573	10.5	Animalia	Arthropoda	Malacostraca	Amphipoda	Photidae	Gammaropsis	Gammaropsis togoensis
Southwestern Caribbean	-81	9	Animalia	Chordata	Actinopterygii	Gadiformes	Moridae	Laemonema	Laemonema goodebeanorum
Southwestern Caribbean	-78.59046936	9.474650383	Animalia	Chordata	Actinopterygii	Perciformes	Acanthuridae	Acanthurus	Acanthurus coeruleus
Eastern Brazil	-38.70100021	-17.96366692	Animalia	Chordata	Actinopterygii	Tetraodontiformes	Balistidae	Balistes	Balistes vetula
Southern Caribbean	-66.89444733	11.79290009	Animalia	Chordata	Actinopterygii	Tetraodontiformes	Balistidae	Balistes	Balistes vetula
Southern Caribbean	-64.36745	10.39569	Animalia	Mollusca	Gastropoda	Littorinimorpha	Littorinidae	Echinolittorina	Echinolittorina ziczac
Southwestern Caribbean	-76.04616667	9.57983333	Animalia	Arthropoda	Malacostraca	Decapoda	Scyllaridae	Scyllarus	Scyllarus chacei
Eastern Brazil	-38.42123	-15.86612	Animalia	Chordata	Actinopterygii	Ophidiiformes	Carapidae	Echiodon	Echiodon dawsoni
Southwestern Caribbean	-73.46611023	11.29472256	Animalia	Mollusca	Bivalvia	Nuculanida	Nuculanidae	Nuculana	Nuculana egregia
Southwestern Caribbean	-78.94436646	9.553649902	Animalia	Cnidaria	Anthozoa	Scleractinia	Faviidae	Colpophyllia	Colpophyllia natans
Southern Caribbean	-60	11	Animalia	Chordata	Actinopterygii	Perciformes	Sciaenidae	Ctenosciaena	Ctenosciaena gracilicirrhus
Southwestern Caribbean	-79.72385	15.88571	Animalia	Chordata	Aves	Charadriiformes	Laridae	Sterna	Sterna hirundo
Southern Caribbean	-70.2	14.38	Animalia	Arthropoda	Hexanauplia	Calanoida	Metridinidae	Pleuromamma	Pleuromamma abdominalis
Southwestern Caribbean	-75.9233889	9.7905833	Animalia	Chordata	Actinopterygii	Perciformes	Chaetodontidae	Chaetodon	Chaetodon ocellatus
Southern Caribbean	-67.72083	10.50444	Animalia	Arthropoda	Malacostraca	Amphipoda	Platyischnopidae	Eudevenopus	Eudevenopus metagracilis
Southwestern Caribbean	-75.7888611	10.1708889	Animalia	Chordata	Actinopterygii	Perciformes	Acanthuridae	Acanthurus	Acanthurus coeruleus
Southwestern Caribbean	-75.7855556	9.7794444	Animalia	Chordata	Actinopterygii	Perciformes	Haemulidae	Haemulon	Haemulon flavolineatum
Guianan	-52.26610947	4.926944256	Animalia	Chordata	Actinopterygii	Perciformes	Sciaenidae	Stellifer	Stellifer microps
Southern Caribbean	-69.93472	12.17222	Animalia	Mollusca	Gastropoda	Littorinimorpha	Littorinidae	Echinolittorina	Echinolittorina interrupta
Southwestern Caribbean	-78.88126373	9.562049866	Animalia	Cnidaria	Anthozoa	Scleractinia	Merulinidae	Orbicella	Orbicella faveolata
Guianan	-56.23333333	6.716666667	Animalia	Chordata	Actinopterygii	Perciformes	Pomacanthidae	Pomacanthus	Pomacanthus arcuatus
Southern Caribbean	-72.38501389	12.088375	Animalia	Arthropoda	Malacostraca	Decapoda	Paguridae	Pylopagurus	Pylopagurus pattiae
Eastern Brazil	-37.91666667	-13.36666667	Animalia	Chaetognatha	Sagittoidea	Aphragmophora	Sagittidae	Ferosagitta	Ferosagitta hispida
Southwestern Caribbean	-79.59722137	9.613059998	Animalia	Arthropoda	Malacostraca	Decapoda	Processidae	Ambidexter	Ambidexter symmetricus
Guianan	-55.70000076	6.341667175	Animalia	Chordata	Actinopterygii	Siluriformes	Ariidae	Bagre	Bagre bagre
Southern Caribbean	-64.67	10.5	Animalia	Porifera	Demospongiae	Biemnida	Biemnidae	Biemna	Biemna variantia
Southwestern Caribbean	-83.33000183	12.46000004	Animalia	Chordata	Actinopterygii	Clupeiformes	Clupeidae	Harengula	Harengula clupeola
Eastern Brazil	-40.3104206	-20.2443675	Animalia	Mollusca	Gastropoda	Littorinimorpha	Cochliopidae	Heleobia	Heleobia australis
Southern Caribbean	-65.366666	10.383333	Animalia	Echinodermata	Echinoidea	Clypeasteroida	Clypeasteridae	Clypeaster	Clypeaster euclastus
Southern Caribbean	-71.73861111	12.50972222	Animalia	Arthropoda	Malacostraca	Decapoda	Parthenopidae	Spinolambrus	Spinolambrus fraterculus
Amazonia	-45.5	-1.25	Animalia	Arthropoda	Malacostraca	Decapoda	Penaeidae	Penaeus	Penaeus aztecus
Eastern Brazil	-39.1667	-17.3333	Animalia	Arthropoda	Malacostraca	Decapoda	Penaeidae	Xiphopenaeus	Xiphopenaeus kroyeri
Southwestern Caribbean	-76.10266876	9.542499542	Animalia	Chordata	Actinopterygii	Perciformes	Mullidae	Upeneus	Upeneus parvus
Eastern Brazil	-38.7	-12.7	Animalia	Chordata	Actinopterygii	Perciformes	Sciaenidae	Larimus	Larimus breviceps
Southwestern Caribbean	-76.29582977	9.780555725	Animalia	Mollusca	Bivalvia	Mytilida	Mytilidae	Idas	Idas argenteus
Southwestern Caribbean	-73.80000305	11.39999962	Animalia	Chordata	Actinopterygii	Pleuronectiformes	Bothidae	Monolene	Monolene antillarum
Guianan	-52.4	6.65	Animalia	Chordata	Actinopterygii	Gadiformes	Macrouridae	Malacocephalus	Malacocephalus okamurai
Eastern Brazil	-38.21666667	-19.9	Animalia	Chaetognatha	Sagittoidea	Aphragmophora	Krohnittidae	Krohnitta	Krohnitta pacifica
Southwestern Caribbean	-82.34166718	12	Animalia	Chordata	Actinopterygii	Pleuronectiformes	Paralichthyidae	Citharichthys	Citharichthys gymnorhinus
Southwestern Caribbean	-77.19999695	8.800000191	Animalia	Chordata	Actinopterygii	Lophiiformes	Ogcocephalidae	Halieutichthys	Halieutichthys aculeatus
Eastern Brazil	-40.329	-21.165	Animalia	Arthropoda	Malacostraca	Decapoda	Mithracidae	Mithraculus	Mithraculus forceps
Southwestern Caribbean	-75.72283173	10.18099976	Animalia	Chordata	Actinopterygii	Tetraodontiformes	Monacanthidae	Monacanthus	Monacanthus ciliatus
Southern Caribbean	-64	10.5	Animalia	Arthropoda	Malacostraca	Isopoda	Cymothoidae	Mothocya	Mothocya xenobranchia
Northeastern Brazil	-35.0821	-8.6992	Animalia	Chordata	Actinopterygii	Perciformes	Lutjanidae	Lutjanus	Lutjanus synagris
Guianan	-54	7.800000191	Animalia	Chordata	Actinopterygii	Ophidiiformes	Ophidiidae	Luciobrotula	Luciobrotula corethromycter
Southwestern Caribbean	-78.90266418	9.544850349	Animalia	Cnidaria	Anthozoa	Scleractinia	Agariciidae	Agaricia	Agaricia tenuifolia
Eastern Brazil	-38.83333	-23.87	Animalia	Chordata	Actinopterygii	Myctophiformes	Myctophidae	Benthosema	Benthosema suborbitale
Eastern Brazil	-38.924722	-17.819167	Animalia	Cnidaria	Anthozoa	Scleractinia	Caryophylliidae	Rhizosmilia	Rhizosmilia maculata
Southern Caribbean	-66.04982	10.58022	Animalia	Chordata	Actinopterygii	Perciformes	Mullidae	Pseudupeneus	Pseudupeneus maculatus
Northeastern Brazil	-34.8437	-7.6644	Animalia	Chordata	Actinopterygii	Perciformes	Gerreidae	Eucinostomus	Eucinostomus melanopterus
Southern Caribbean	-68.2219	10.8741	Animalia	Porifera	Demospongiae	Haplosclerida	Chalinidae	Haliclona	Haliclona (Reniera) ruetzleri
Southwestern Caribbean	-76.42816925	9.461500168	Animalia	Chordata	Actinopterygii	Aulopiformes	Chlorophthalmidae	Chlorophthalmus	Chlorophthalmus agassizi
Southwestern Caribbean	-75.7853889	9.7774167	Animalia	Chordata	Actinopterygii	Perciformes	Pomacentridae	Stegastes	Stegastes planifrons
Southern Caribbean	-72.98439026	11.65025043	Animalia	Mollusca	Gastropoda	Trochida	Turbinidae	Turbo	Turbo castanea
Southwestern Caribbean	-76.28944444	9.79138889	Animalia	Cnidaria	Anthozoa	Alcyonacea	Chrysogorgiidae	Chrysogorgia	Chrysogorgia elegans
Eastern Brazil	-38.2478	-17.6465	Animalia	Chordata	Actinopterygii	Osmeriformes	Alepocephalidae	Einara	Einara macrolepis
Southwestern Caribbean	-74.28360748	11.10105515	Animalia	Mollusca	Bivalvia	Cardiida	Cardiidae	Trigoniocardia	Trigoniocardia antillarum
Northeastern Brazil	-34.700001	-8.38333	Animalia	Echinodermata	Ophiuroidea	Amphilepidida	Ophiactidae	Ophiactis	Ophiactis quinqueradia
Northeastern Brazil	-34.9985	-8.5079	Animalia	Arthropoda	Malacostraca	Decapoda	Mithracidae	Pitho	Pitho lherminieri
Northeastern Brazil	-34.8821	-7.7697	Animalia	Annelida	Polychaeta	Phyllodocida	Nereididae	Laeonereis	Laeonereis culveri
Northeastern Brazil	-41.65	-2.8667	Animalia	Chordata	Actinopterygii	Mugiliformes	Mugilidae	Mugil	Mugil liza
Eastern Brazil	-38.924722	-17.819167	Animalia	Chordata	Actinopterygii	Perciformes	Serranidae	Epinephelus	Epinephelus morio
Southwestern Caribbean	-77.33625	8.6420555	Animalia	Chordata	Actinopterygii	Perciformes	Serranidae	Cephalopholis	Cephalopholis cruentata
Amazonia	-47.0667	1.9333	Animalia	Chaetognatha	Sagittoidea	Aphragmophora	Krohnittidae	Krohnitta	Krohnitta subtilis
Southwestern Caribbean	-75.7464444	10.2341944	Animalia	Chordata	Actinopterygii	Perciformes	Scaridae	Sparisoma	Sparisoma aurofrenatum
Southwestern Caribbean	-73.46611111	11.29472222	Animalia	Arthropoda	Malacostraca	Decapoda	Diogenidae	Dardanus	Dardanus fucosus
Southwestern Caribbean	-74.1286111	11.3298611	Animalia	Chordata	Actinopterygii	Perciformes	Pomacanthidae	Holacanthus	Holacanthus tricolor
Southwestern Caribbean	-80.22499847	9.341670036	Animalia	Echinodermata	Crinoidea	Comatulida	Comatulidae	Comissia	Comissia venustus
Southwestern Caribbean	-81.7333333	12.5004167	Animalia	Chordata	Actinopterygii	Perciformes	Acanthuridae	Acanthurus	Acanthurus chirurgus
Guianan	-53.942871	5.758447	Animalia	Chordata	Reptilia	Testudines	Dermochelyidae	Dermochelys	Dermochelys coriacea
Southwestern Caribbean	-79.84408783	15.795123	Animalia	Chordata	Actinopterygii	Perciformes	Chaenopsidae	Stathmonotus	Stathmonotus gymnodermis
Southern Caribbean	-68.23527527	10.85130024	Animalia	Arthropoda	Malacostraca	Amphipoda	Hyalidae	Hyale	Hyale pygmaea
Eastern Brazil	-38.33904	-20.00045	Animalia	Chordata	Actinopterygii	Stomiiformes	Sternoptychidae	Maurolicus	Maurolicus stehmanni
Northeastern Brazil	-37.3829	-11.4466	Animalia	Arthropoda	Hexanauplia	Cyclopoida	Corycaeidae	Onychocorycaeus	Onychocorycaeus giesbrechti
Southwestern Caribbean	-81.7333333	12.5004167	Animalia	Chordata	Actinopterygii	Perciformes	Chaetodontidae	Chaetodon	Chaetodon capistratus
Southwestern Caribbean	-74.22291667	11.25178889	Animalia	Arthropoda	Malacostraca	Decapoda	Epialtidae	Stenocionops	Stenocionops furcatus
Amazonia	-47.835	-0.6822	Animalia	Chordata	Actinopterygii	Clupeiformes	Engraulidae	Anchovia	Anchovia clupeoides
Southwestern Caribbean	-77.33625	8.6420555	Animalia	Chordata	Actinopterygii	Perciformes	Chaetodontidae	Chaetodon	Chaetodon capistratus
Southern Caribbean	-68.30832672	12.20049953	Animalia	Chordata	Actinopterygii	Perciformes	Scaridae	Sparisoma	Sparisoma aurofrenatum
Eastern Brazil	-38.659722	-17.980833	Animalia	Chordata	Actinopterygii	Perciformes	Pomacentridae	Stegastes	Stegastes pictus
Southwestern Caribbean	-82.10061646	9.220316887	Animalia	Cnidaria	Anthozoa	Scleractinia	Agariciidae	Agaricia	Agaricia tenuifolia
Southwestern Caribbean	-74.2009964	11.38516712	Animalia	Echinodermata	Echinoidea	Arbacioida	Arbaciidae	Coelopleurus	Coelopleurus floridanus
Southern Caribbean	-72.82748889	11.82536667	Animalia	Mollusca	Bivalvia	Arcida	Arcidae	Barbatia	Barbatia candida
Southern Caribbean	-70.84285736	11.30922985	Animalia	Arthropoda	Malacostraca	Amphipoda	Platyischnopidae	Eudevenopus	Eudevenopus metagracilis
Southern Caribbean	-68.265833	10.853333	Animalia	Mollusca	Gastropoda	[unassigned] Caenogastropoda	Cerithiopsidae	Cerithiopsis	Cerithiopsis greenii
Southern Caribbean	-66.2351118	10.6519071	Animalia	Chordata	Actinopterygii	Perciformes	Haemulidae	Haemulon	Haemulon aurolineatum
Southern Caribbean	-60.52000046	11.30166626	Animalia	Chordata	Actinopterygii	Perciformes	Serranidae	Hypoplectrus	Hypoplectrus chlorurus
Southwestern Caribbean	-82.10121918	9.282516479	Animalia	Chordata	Actinopterygii	Perciformes	Scaridae	Sparisoma	Sparisoma chrysopterum
Southern Caribbean	-72.69999695	12.10000038	Animalia	Chordata	Actinopterygii	Perciformes	Lutjanidae	Pristipomoides	Pristipomoides freemani
Guianan	-53.22833252	5.525555611	Animalia	Chordata	Actinopterygii	Perciformes	Sciaenidae	Cynoscion	Cynoscion microlepidotus
Southwestern Caribbean	-74.44999695	11.19999981	Animalia	Chordata	Actinopterygii	Perciformes	Ephippidae	Chaetodipterus	Chaetodipterus faber
Southwestern Caribbean	-80.17806	14.41068	Animalia	Mollusca	Gastropoda	Littorinimorpha	Strombidae	Aliger	Aliger gigas
Southwestern Caribbean	-76.85453033	7.955666542	Animalia	Chordata	Actinopterygii	Perciformes	Gobiidae	Microgobius	Microgobius meeki
Southern Caribbean	-71.73110962	12.4883337	Animalia	Mollusca	Scaphopoda	Dentaliida	Dentaliidae	Paradentalium	Paradentalium gouldii
Southwestern Caribbean	-75.7853889	9.7774167	Animalia	Chordata	Actinopterygii	Perciformes	Serranidae	Cephalopholis	Cephalopholis cruentata
Southwestern Caribbean	-76.1325	9.96133333	Animalia	Arthropoda	Malacostraca	Decapoda	Pandalidae	Plesionika	Plesionika longipes
Southwestern Caribbean	-81.89	12.08	Animalia	Chordata	Actinopterygii	Perciformes	Sparidae	Calamus	Calamus calamus
Guianan	-52.13299942	4.916999817	Animalia	Chordata	Actinopterygii	Beloniformes	Hemiramphidae	Hyporhamphus	Hyporhamphus roberti
Southwestern Caribbean	-81.4143944	13.3655167	Animalia	Chordata	Actinopterygii	Perciformes	Chaetodontidae	Chaetodon	Chaetodon capistratus
Southwestern Caribbean	-82.32416534	9.423316956	Animalia	Chordata	Actinopterygii	Perciformes	Scaridae	Scarus	Scarus iseri
Southwestern Caribbean	-78.70384979	9.583167076	Animalia	Cnidaria	Anthozoa	Scleractinia	Faviidae	Diploria	Diploria labyrinthiformis
Southwestern Caribbean	-75.7853889	9.7774167	Animalia	Chordata	Actinopterygii	Perciformes	Pomacentridae	Stegastes	Stegastes planifrons
Southwestern Caribbean	-79.8506925	15.8041408	Animalia	Chordata	Actinopterygii	Beryciformes	Holocentridae	Holocentrus	Holocentrus adscensionis
Southern Caribbean	-66.72299957	11.88113308	Animalia	Cnidaria	Anthozoa	Scleractinia	Acroporidae	Acropora	Acropora palmata
Southern Caribbean	-64.191229	10.484222	Animalia	Chordata	Actinopterygii	Scorpaeniformes	Scorpaenidae	Scorpaena	Scorpaena plumieri
Southern Caribbean	-64.45033	10.27871	Animalia	Mollusca	Polyplacophora	Chitonida	Chitonidae	Acanthopleura	Acanthopleura granulata
Southwestern Caribbean	-76.23163605	9.773908615	Animalia	Cnidaria	Anthozoa	Scleractinia	Pocilloporidae	Madracis	Madracis myriaster
Southwestern Caribbean	-78.65423584	9.524550438	Animalia	Chordata	Actinopterygii	Perciformes	Pomacentridae	Microspathodon	Microspathodon chrysurus
Southwestern Caribbean	-78.92376709	9.472599983	Animalia	Cnidaria	Anthozoa	Scleractinia	Agariciidae	Agaricia	Agaricia tenuifolia
Northeastern Brazil	-34.85891667	-7.018447222	Animalia	Arthropoda	Hexanauplia	Cyclopoida	Oithonidae	Oithona	Oithona nana
Southern Caribbean	-68.294	10.856	Animalia	Arthropoda	Hexanauplia	Calanoida	Paracalanidae	Parvocalanus	Parvocalanus crassirostris
Eastern Brazil	-38.70666504	-17.96249962	Animalia	Chordata	Actinopterygii	Perciformes	Haemulidae	Haemulon	Haemulon plumierii
Southwestern Caribbean	-73.44999695	11.5	Animalia	Chordata	Actinopterygii	Perciformes	Ephippidae	Chaetodipterus	Chaetodipterus faber
Southwestern Caribbean	-79.84916687	9.395560265	Animalia	Arthropoda	Malacostraca	Decapoda	Palinuridae	Panulirus	Panulirus argus
Southwestern Caribbean	-82.11901855	9.267250061	Animalia	Cnidaria	Anthozoa	Scleractinia	Poritidae	Porites	Porites astreoides
Southwestern Caribbean	-83.03350067	12.0301199	Animalia	Chordata	Actinopterygii	Perciformes	Acanthuridae	Acanthurus	Acanthurus coeruleus
Southwestern Caribbean	-75.7464444	10.2341944	Animalia	Chordata	Actinopterygii	Perciformes	Scaridae	Sparisoma	Sparisoma viride
Southern Caribbean	-72.66955566	11.79869461	Animalia	Cnidaria	Anthozoa	Scleractinia	Oculinidae	Oculina	Oculina diffusa
Southwestern Caribbean	-81.7333333	12.5004167	Animalia	Chordata	Actinopterygii	Perciformes	Pomacentridae	Stegastes	Stegastes planifrons
Southwestern Caribbean	-76.77278137	8.958189964	Animalia	Arthropoda	Malacostraca	Decapoda	Portunidae	Achelous	Achelous gibbesii
Eastern Brazil	-37.68452	-18.29612	Animalia	Chordata	Actinopterygii	Myctophiformes	Myctophidae	Diaphus	Diaphus garmani
Southwestern Caribbean	-75.94277954	10.08749962	Animalia	Chordata	Actinopterygii	Pleuronectiformes	Paralichthyidae	Citharichthys	Citharichthys cornutus
Southwestern Caribbean	-75.86283112	9.603500366	Animalia	Chordata	Actinopterygii	Syngnathiformes	Syngnathidae	Hippocampus	Hippocampus erectus
Southwestern Caribbean	-75.7888611	10.1708889	Animalia	Chordata	Actinopterygii	Perciformes	Acanthuridae	Acanthurus	Acanthurus coeruleus
Southwestern Caribbean	-78.90319824	9.540650368	Animalia	Cnidaria	Anthozoa	Scleractinia	Poritidae	Porites	Porites astreoides
Northeastern Brazil	-32.0667	-6.8333	Animalia	Arthropoda	Hexanauplia	Calanoida	Calanidae	Undinula	Undinula vulgaris
Southern Caribbean	-71.96697235	12.27852821	Animalia	Mollusca	Bivalvia	Arcida	Arcidae	Arca	Arca zebra
Southwestern Caribbean	-82.03469849	9.260450363	Animalia	Chordata	Actinopterygii	Tetraodontiformes	Monacanthidae	Cantherhines	Cantherhines pullus
Eastern Brazil	-38.6673317	-17.98333359	Animalia	Cnidaria	Anthozoa	Scleractinia	Faviidae	Mussismilia	Mussismilia braziliensis
Southern Caribbean	-62.18000031	11.56999969	Animalia	Cnidaria	Anthozoa	Scleractinia	Deltocyathidae	Deltocyathus	Deltocyathus eccentricus
Southern Caribbean	-63.75	11	Animalia	Mollusca	Gastropoda	Neogastropoda	Columbellidae	Anachis	Anachis lyrata
Eastern Brazil	-38.70666504	-17.96249962	Animalia	Cnidaria	Anthozoa	Scleractinia	Montastraeidae	Montastraea	Montastraea cavernosa
Southwestern Caribbean	-81.89901	12.160001	Animalia	Cnidaria	Anthozoa	Scleractinia	Agariciidae	Agaricia	Agaricia agaricites
Southwestern Caribbean	-81.7333333	12.5004167	Animalia	Chordata	Actinopterygii	Perciformes	Chaetodontidae	Chaetodon	Chaetodon capistratus
Amazonia	-50.1333	3.5667	Animalia	Chordata	Actinopterygii	Perciformes	Sciaenidae	Cynoscion	Cynoscion jamaicensis
Southern Caribbean	-64.39507	10.38036	Animalia	Mollusca	Gastropoda	Lepetellida	Fissurellidae	Fissurella	Fissurella angusta
Southern Caribbean	-68.297778	10.833611	Animalia	Arthropoda	Malacostraca	Amphipoda	Maeridae	Elasmopus	Elasmopus pocillimanus
Southwestern Caribbean	-81.7333333	12.5004167	Animalia	Chordata	Actinopterygii	Perciformes	Pomacentridae	Stegastes	Stegastes leucostictus
Southwestern Caribbean	-73.46722412	11.40111065	Animalia	Echinodermata	Ophiuroidea	Amphilepidida	Ophiopsilidae	Ophiopsila	Ophiopsila hartmeyeri
Southwestern Caribbean	-76.22916412	9.78666687	Animalia	Mollusca	Gastropoda	Trochida	Areneidae	Arene	Arene variabilis
Southern Caribbean	-72.38102778	12.09044444	Animalia	Arthropoda	Malacostraca	Decapoda	Palaemonidae	Pseudocoutierea	Pseudocoutierea edentata
Eastern Brazil	-38.924722	-17.819167	Animalia	Cnidaria	Anthozoa	Antipatharia	Myriopathidae	Tanacetipathes	Tanacetipathes barbadensis
Southwestern Caribbean	-79.37000275	9.728329659	Animalia	Echinodermata	Crinoidea	Comatulida	Colobometridae	Analcidometra	Analcidometra armata
Eastern Brazil	-38.015	-19.269	Animalia	Mollusca	Bivalvia	Pectinida	Pectinidae	Spathochlamys	Spathochlamys benedicti
Guianan	-54.13330078	7.199999809	Animalia	Chordata	Elasmobranchii	Rajiformes	Rhinobatidae	Pseudobatos	Pseudobatos percellens
Southern Caribbean	-69.16500092	12.31858253	Animalia	Cnidaria	Anthozoa	Scleractinia	Merulinidae	Orbicella	Orbicella faveolata
Southern Caribbean	-65.65	10.72	Animalia	Arthropoda	Hexanauplia	Calanoida	Eucalanidae	Pareucalanus	Pareucalanus attenuatus
Southern Caribbean	-68.152	10.502	Animalia	Annelida	Polychaeta	Eunicida	Lumbrineridae	Scoletoma	Scoletoma tetraura
Southern Caribbean	-68.9451	12.1045	Animalia	Chordata	Actinopterygii	Perciformes	Pomacentridae	Pomacentrus	Pomacentrus brachialis
Eastern Brazil	-38.966111	-17.988611	Animalia	Cnidaria	Anthozoa	Actiniaria	Aiptasiidae	Bellactis	Bellactis ilkalyseae
Southwestern Caribbean	-75.8908333	9.8219444	Animalia	Chordata	Actinopterygii	Perciformes	Scaridae	Sparisoma	Sparisoma aurofrenatum
Southern Caribbean	-68.265833	10.853333	Animalia	Mollusca	Gastropoda	[unassigned] Caenogastropoda	Cerithiidae	Bittiolum	Bittiolum varium
Southwestern Caribbean	-75.62083333	10.73444444	Animalia	Arthropoda	Malacostraca	Decapoda	Munidopsidae	Munidopsis	Munidopsis riveroi
Guianan	-54.29999924	7.849999905	Animalia	Mollusca	Cephalopoda	Oegopsida	Octopoteuthidae	Octopoteuthis	Octopoteuthis megaptera
Eastern Brazil	-36.1	-20.483	Animalia	Mollusca	Bivalvia	Limida	Limidae	Ctenoides	Ctenoides scaber
Eastern Brazil	-35.838	-20.511	Animalia	Mollusca	Bivalvia	Arcida	Arcidae	Arca	Arca zebra
Southwestern Caribbean	-74.24058	11.21917	Animalia	Chordata	Actinopterygii	Perciformes	Serranidae	Serranus	Serranus tigrinus
Eastern Brazil	-36.64199829	-20.34700012	Animalia	Porifera	Demospongiae	Verongiida	Aplysinidae	Verongula	Verongula gigantea
Guianan	-53.15638733	5.534722328	Animalia	Chordata	Elasmobranchii	Carcharhiniformes	Carcharhinidae	Carcharhinus	Carcharhinus leucas
Southwestern Caribbean	-78.8781662	9.488516808	Animalia	Cnidaria	Anthozoa	Scleractinia	Faviidae	Colpophyllia	Colpophyllia natans
Southern Caribbean	-64.10992	10.89695	Animalia	Arthropoda	Malacostraca	Amphipoda	Caprellidae	Deutella	Deutella margaritae
Eastern Brazil	-38.3	-16.36666667	Animalia	Chaetognatha	Sagittoidea	Aphragmophora	Pterosagittidae	Pterosagitta	Pterosagitta draco
Guianan	-53	7	Animalia	Chordata	Elasmobranchii	Rajiformes	Anacanthobatidae	Anacanthobatis	Anacanthobatis americana
Eastern Brazil	-38.7524	-17.9941	Animalia	Arthropoda	Malacostraca	Amphipoda	Leucothoidae	Leucothoe	Leucothoe cheiriserra
Eastern Brazil	-40.28	-22.077	Animalia	Mollusca	Gastropoda	Neogastropoda	Muricidae	Typhina	Typhina belcheri
Guianan	-53.11277771	5.526389122	Animalia	Chordata	Actinopterygii	Pleuronectiformes	Achiridae	Achirus	Achirus achirus
Southwestern Caribbean	-78.9312973	9.476799965	Animalia	Cnidaria	Anthozoa	Scleractinia	Merulinidae	Orbicella	Orbicella annularis
Southwestern Caribbean	-81.7333333	12.5004167	Animalia	Chordata	Actinopterygii	Perciformes	Scaridae	Scarus	Scarus vetula
Guianan	-60.235	9.455	Animalia	Arthropoda	Malacostraca	Amphipoda	Eupronoidae	Eupronoe	Eupronoe maculata
Eastern Brazil	-40.07333333	-20.88444444	Animalia	Chordata	Appendicularia	Copelata	Fritillariidae	Fritillaria	Fritillaria pellucida
Amazonia	-49.70000076	2.900000095	Animalia	Chordata	Actinopterygii	Perciformes	Gobiidae	Ctenogobius	Ctenogobius thoropsis
Guianan	-52.13299942	4.916999817	Animalia	Chordata	Elasmobranchii	Carcharhiniformes	Carcharhinidae	Carcharhinus	Carcharhinus leucas
Southwestern Caribbean	-81.7258	12.5687	Animalia	Chordata	Actinopterygii	Perciformes	Pomacentridae	Stegastes	Stegastes adustus
Eastern Brazil	-38.94166667	-19.9	Animalia	Chaetognatha	Sagittoidea	Aphragmophora	Krohnittidae	Krohnitta	Krohnitta pacifica
Southwestern Caribbean	-83.05549622	12.20137024	Animalia	Chordata	Actinopterygii	Perciformes	Scaridae	Sparisoma	Sparisoma aurofrenatum
Eastern Brazil	-38.74335	-19.63043	Animalia	Chordata	Actinopterygii	Gadiformes	Bregmacerotidae	Bregmaceros	Bregmaceros cantori
Southern Caribbean	-69	11.69999981	Animalia	Chordata	Actinopterygii	Anguilliformes	Colocongridae	Coloconger	Coloconger meadi
Southern Caribbean	-67.69611	10.50583	Animalia	Arthropoda	Malacostraca	Amphipoda	Ischyroceridae	Caribboecetes	Caribboecetes intermedius
[truncated: 173,479 more rows]
