# Supplementary material for: The Amazon River plume, a barrier to animal dispersal in the Western Tropical Atlantic
Source: Sci Rep. 2022 Jan 11;12:537. doi: 10.1038/s41598-021-04165-z (PMC8752809; doi:10.1038/s41598-021-04165-z)
Supplement: Supplementary file 2 — Supplementary Table S2. [file 41598_2021_4165_MOESM2_ESM.csv]

Supplementary Table S2. Animal species presence/abence list obtained from the OBIS database in the six ecoregions considered in the study
Species	Amazonia	Eastern Brazil	Guianan	Northeastern Brazil	Southern Caribbean	Southwestern Caribbean	Phylum
Acholoe squamosa	0	0	0	0	1	0	Annelida
Acoetes melanonota	0	0	0	0	1	0	Annelida
Acromegalomma bioculatum	0	1	1	0	1	1	Annelida
Acromegalomma heterops	0	0	0	0	1	0	Annelida
Acromegalomma vesiculosum	0	0	0	0	0	1	Annelida
Aglaophamus juvenalis	0	1	0	0	0	0	Annelida
Aglaophamus verrilli	0	1	0	0	1	0	Annelida
Aktedrilus dentatus	0	1	0	0	0	0	Annelida
Alciopina parasitica	0	0	0	0	0	1	Annelida
Alitta succinea	0	1	0	0	0	1	Annelida
Amaeana accraensis	0	1	0	0	0	0	Annelida
Amaeana brasiliensis	0	1	0	0	0	0	Annelida
Amaeana trilobata	1	0	0	0	0	0	Annelida
Amphicteis gunneri	1	0	0	0	1	0	Annelida
Amphicteis scaphobranchiata	0	1	0	0	0	0	Annelida
Amphisamytha galapagensis	0	0	0	0	1	0	Annelida
Anamobaea orstedii	0	0	0	0	1	0	Annelida
Anguillosyllis lanai	0	1	0	0	0	0	Annelida
Antarctinoe ferox	0	0	0	0	1	0	Annelida
Antarctinoe spicoides	0	0	0	0	1	0	Annelida
Antipathipolyeunoa nuttingi	0	0	0	0	1	0	Annelida
Aonidella cirrobranchiata	0	0	0	0	1	0	Annelida
Aphelochaeta caribbeanensis	0	0	0	0	0	1	Annelida
Aphelochaeta filiformis	0	0	0	0	1	0	Annelida
Aphelochaeta marioni	0	0	0	0	0	1	Annelida
Aphrodita alta	0	1	0	0	0	0	Annelida
Arabella mutans	0	1	0	0	1	1	Annelida
Arichlidon gathofi	0	0	1	0	0	1	Annelida
Aricidea (Acmira) bbkingi	0	1	0	0	0	0	Annelida
Aricidea (Acmira) cerrutii	0	0	0	0	1	0	Annelida
Aricidea (Acmira) filamentosa	0	1	0	0	0	0	Annelida
Aricidea (Acmira) lopezi	0	0	0	0	1	0	Annelida
Aricidea (Acmira) pearti	0	1	0	0	0	0	Annelida
Aricidea (Acmira) simplex	0	1	0	0	0	1	Annelida
Aricidea (Acmira) trilobata	0	0	0	0	0	1	Annelida
Aricidea (Aricidea) albatrossae	0	1	0	0	0	0	Annelida
Aricidea (Aricidea) fragilis	0	0	0	0	1	0	Annelida
Aricidea (Strelzovia) belgicae	0	0	0	0	1	0	Annelida
Aricidea (Strelzovia) suecica	0	0	0	0	0	1	Annelida
Armandia agilis	0	0	0	0	1	1	Annelida
Armandia brevis	0	0	0	0	0	1	Annelida
Armandia maculata	0	1	0	0	1	0	Annelida
Aurospio dibranchiata	0	0	1	0	0	0	Annelida
Bathydrilus adriaticus	0	0	0	0	0	1	Annelida
Bathydrilus longiatriatus	0	0	1	0	0	0	Annelida
Bathymacella uschakovi	0	0	0	0	1	0	Annelida
Bhawania goodei	0	0	0	0	0	1	Annelida
Bispira melanostigma	0	0	0	0	1	1	Annelida
Branchamphinome tropicalis	0	1	0	0	0	0	Annelida
Branchinotogluma hessleri	0	0	0	0	1	0	Annelida
Branchinotogluma sandersi	0	0	0	0	1	0	Annelida
Branchiomma conspersum	0	0	0	0	1	0	Annelida
Branchiomma nigromaculatum	0	0	0	0	1	0	Annelida
Branchiosyllis belchiori	0	1	0	0	0	0	Annelida
Branchiosyllis bonei	0	0	0	0	1	0	Annelida
Branchiosyllis exilis	0	0	0	0	1	1	Annelida
Branchiosyllis lorenae	0	0	0	0	1	0	Annelida
Branchiosyllis oculata	0	0	0	0	1	0	Annelida
Branchiosyllis tamandarensis	0	0	0	1	0	0	Annelida
Capitella capitata	0	0	0	1	1	0	Annelida
Capitella minima	0	0	0	0	1	0	Annelida
Caulleriella microbidentata	0	0	0	0	0	1	Annelida
Caulleriella quadrata	0	0	0	0	0	1	Annelida
Ceratocephale oculata	0	1	0	0	0	0	Annelida
Ceratonereis (Composetia) hircinicola	0	1	0	0	0	0	Annelida
Ceratonereis (Composetia) irritabilis	0	0	0	0	0	1	Annelida
Ceratonereis longicirrata	0	1	0	0	0	0	Annelida
Ceratonereis mirabilis	0	1	0	0	0	1	Annelida
Chaetacanthus magnificus	0	0	0	0	0	1	Annelida
Chaetopterus variopedatus	0	1	0	0	1	0	Annelida
Chaetozone dossena	0	0	0	0	1	0	Annelida
Chirimia amoena	0	1	0	0	0	0	Annelida
Chloeia viridis	0	1	0	0	0	0	Annelida
Chrysopetalum occidentale	1	1	0	0	0	0	Annelida
Cirratulus cirratus	0	0	0	0	0	1	Annelida
Cirriformia tentaculata	0	1	0	0	0	0	Annelida
Cirrophorus furcatus	0	0	0	0	0	1	Annelida
Claudrilus draco	0	0	0	0	0	1	Annelida
Cossura candida	0	1	0	0	0	0	Annelida
Cossura delta	0	1	0	0	0	0	Annelida
Cossura ginesi	0	0	0	0	1	0	Annelida
Cossura soyeri	0	1	0	0	0	0	Annelida
Cossura yacy	1	0	0	0	0	0	Annelida
Crassibrachia brasiliensis	0	0	0	1	0	0	Annelida
Ctenodrilus serratus	0	1	0	0	1	0	Annelida
Dasybranchus caducus	0	1	0	0	0	0	Annelida
Dasybranchus lumbricoides	0	1	0	0	1	0	Annelida
Dasybranchus lunulatus	0	1	0	0	0	0	Annelida
Dayipsammolyce ctenidophora	0	0	0	0	1	0	Annelida
Decamastus gracilis	0	0	0	0	1	0	Annelida
Dentatisyllis morrocoyensis	0	0	0	0	1	0	Annelida
Diopatra cuprea	0	1	1	0	1	0	Annelida
Diopatra marinae	0	1	0	0	0	0	Annelida
Diopatra neotridens	0	0	1	0	1	0	Annelida
Diopatra tridentata	0	1	1	0	1	0	Annelida
Diplocirrus acafi	0	1	0	0	0	0	Annelida
Diplocirrus rugosus	0	1	0	0	0	0	Annelida
Diplocirrus salazarvallejoi	0	1	0	0	0	0	Annelida
Dipolydora caulleryi	0	0	1	0	0	0	Annelida
Dipolydora socialis	0	0	0	0	1	0	Annelida
Dispio uncinata	0	0	0	0	1	0	Annelida
Ditrupa arietina	1	0	0	0	0	0	Annelida
Dodecaceria alphahelixae	0	0	0	0	0	1	Annelida
Dodecaceria concharum	0	0	0	0	0	1	Annelida
Dorvillea rubrovittata	0	0	0	0	0	1	Annelida
Dorvillea sociabilis	0	0	0	0	1	0	Annelida
Drilonereis filum	0	1	0	0	0	0	Annelida
Drilonereis monroi	0	0	0	1	0	0	Annelida
Drilonereis nuda	0	0	0	0	0	1	Annelida
Ephesiopsis guayanae	0	0	1	0	0	0	Annelida
Eulalia hutchinsonensis	0	0	0	0	0	1	Annelida
Eulalia myriacyclum	0	0	0	0	0	1	Annelida
Eunice colombia	0	0	0	0	0	1	Annelida
Eunice fucata	0	0	0	0	0	1	Annelida
Eunice guildingi	0	0	0	0	0	1	Annelida
Eunice panamena	0	0	0	0	0	1	Annelida
Eunice unifrons	0	0	0	0	0	1	Annelida
Eunice violaceomaculata	0	0	0	0	0	1	Annelida
Eunice vittata	0	0	0	0	1	0	Annelida
Eunice websteri	0	0	0	0	1	1	Annelida
Eunoe hubrechti	0	0	0	0	1	0	Annelida
Eunoe papillosa	0	1	0	0	0	0	Annelida
Eunoe serrata	0	1	0	0	0	0	Annelida
Eunoe tuerkayi	0	0	0	0	1	0	Annelida
Euphione branchifera	0	0	0	0	1	0	Annelida
Eupolymnia corae	0	0	0	1	0	0	Annelida
Eupolymnia nebulosa	0	0	0	0	0	1	Annelida
Eurysyllis polytuberculata	0	1	0	0	0	0	Annelida
Eurysyllis scutata	0	1	0	0	0	0	Annelida
Eurysyllis tetralineata	0	1	0	0	0	0	Annelida
Eurythoe complanata	0	1	0	0	0	1	Annelida
Euthalenessa digitata	0	0	0	0	1	0	Annelida
Exogone (Exogone) lourei	0	0	0	0	1	0	Annelida
Exogone brasiliensis	0	1	0	0	0	0	Annelida
Exogone dispar	0	1	0	0	0	0	Annelida
Exogone gigas	0	1	0	0	0	0	Annelida
Exogone verugera	0	0	0	0	1	0	Annelida
Exogonoides joaoi	0	1	0	0	0	0	Annelida
Fauveliopsis magalhaesi	0	1	0	0	0	0	Annelida
Fimbriosthenelais longipinnis	0	0	0	0	1	0	Annelida
Galapagomystides aristata	0	0	0	0	1	0	Annelida
Galathowenia oculata	0	1	0	0	0	0	Annelida
Glycera americana	0	1	0	0	0	0	Annelida
Glycera longipinnis	0	0	0	0	1	0	Annelida
Glycera tesselata	0	1	0	0	0	0	Annelida
Glycinde multidens	0	1	0	0	0	0	Annelida
Glycinde nordmanni	0	1	0	0	0	0	Annelida
Glyphohesione campensis	0	1	0	0	0	0	Annelida
Goniada brunnea	0	1	0	0	0	0	Annelida
Goniada emerita	0	0	0	0	1	0	Annelida
Goniada maculata	0	1	0	0	1	0	Annelida
Goniada teres	0	0	0	0	1	1	Annelida
Goniada vorax	0	1	0	0	0	0	Annelida
Goniadella revizee	0	1	0	0	0	0	Annelida
Goniadides aciculata	0	1	0	0	0	0	Annelida
Grubeulepis fimbriata	0	1	0	0	0	0	Annelida
Grubeulepis mexicana	0	0	0	0	1	0	Annelida
Gymnonereis crosslandi	0	1	0	0	0	0	Annelida
Halosydna leucohyba	0	0	0	0	0	1	Annelida
Haplosyllis amphimedonicola	0	0	0	1	0	0	Annelida
Haplosyllis lattigae	0	0	0	1	0	0	Annelida
Haplosyllis rosenalessoae	0	0	0	1	0	0	Annelida
Harmothoe aculeata	0	1	0	0	0	0	Annelida
Harmothoe aequespina	0	0	0	0	1	0	Annelida
Harmothoe anoculata	0	0	0	0	1	0	Annelida
Harmothoe augeneri	0	0	0	0	0	1	Annelida
Harmothoe flaccida	0	0	0	0	1	0	Annelida
Harmothoe fullo	0	0	0	0	1	0	Annelida
Harmothoe macginitiei	0	1	0	0	0	0	Annelida
Harmothoe ruthae	0	1	0	0	0	0	Annelida
Harmothoe serrata	0	0	0	0	1	0	Annelida
Harmothoe talismani	0	0	0	0	1	0	Annelida
Hemipodia californiensis	0	0	0	1	1	0	Annelida
Hermenia verruculosa	0	0	0	0	0	1	Annelida
Hermodice carunculata	0	1	0	0	1	1	Annelida
Hermundura americana	0	0	0	0	1	0	Annelida
Hesione picta	0	0	0	0	0	1	Annelida
Hesiospina vestimentifera	0	0	0	0	1	0	Annelida
Heterodrilus modestus	0	0	0	0	0	1	Annelida
Heteromastus filiformis	1	0	0	0	0	0	Annelida
Heterospio longissima	0	1	0	0	0	0	Annelida
Heterospio peruana	0	0	0	0	0	1	Annelida
Hydroides alatalateralis	0	0	0	0	0	1	Annelida
Hydroides bispinosa	0	0	0	0	1	0	Annelida
Hydroides dirampha	0	0	1	0	1	1	Annelida
Hydroides elegans	0	0	1	0	0	1	Annelida
Hydroides gairacensis	0	0	0	0	1	1	Annelida
Hydroides mongeslopezi	0	0	0	0	1	0	Annelida
Hydroides mucronata	0	0	0	0	1	0	Annelida
Hydroides parva	0	0	0	0	1	1	Annelida
Hydroides salazarvallejoi	0	0	0	0	0	1	Annelida
Hydroides sanctaecrucis	0	0	1	0	0	1	Annelida
Hydroides spongicola	0	0	0	0	1	0	Annelida
Hypsicomus torquatus	0	1	0	0	0	0	Annelida
Inermonephtys soldius	0	1	0	0	0	0	Annelida
Isolda bipinnata	0	0	0	0	0	1	Annelida
Isolda pulchella	0	1	0	1	1	1	Annelida
Josephella marenzelleri	0	0	0	0	0	1	Annelida
Kainonereis chamberlini	0	0	0	0	1	0	Annelida
Kinbergonuphis cedroensis	0	0	1	0	1	0	Annelida
Kinbergonuphis fauchaldi	0	1	0	0	0	0	Annelida
Kinbergonuphis tenuis	0	0	1	0	0	0	Annelida
Kinbergonuphis vermillionensis	0	0	0	0	0	1	Annelida
Kirkegaardia filiformis	0	0	0	0	1	0	Annelida
Kirkegaardia panamaensis	0	0	0	0	0	1	Annelida
Kirkegaardia playita	0	0	0	0	0	1	Annelida
Lacydonia anapaulae	0	1	0	0	0	0	Annelida
Lacydonia braziliensis	0	1	0	0	0	0	Annelida
Lacydonia jacki	0	1	0	0	0	0	Annelida
Laeonereis culveri	1	1	0	1	0	0	Annelida
Lanicola carus	0	0	0	0	0	1	Annelida
Laonice cirrata	0	1	0	0	0	0	Annelida
Laubieriellus decapitata	0	1	0	0	0	0	Annelida
Laubieriopsis brevis	0	0	0	0	0	1	Annelida
Laubieriopsis fauchaldi	0	1	0	0	0	0	Annelida
Laubierpholoe antipoda	0	0	0	0	1	0	Annelida
Leiocapitella sensibilis	0	1	0	0	0	0	Annelida
Leiochrus alutaceus	0	0	0	0	1	0	Annelida
Leitoscoloplos fragilis	0	0	0	0	1	0	Annelida
Leitoscoloplos robustus	0	1	0	0	0	0	Annelida
Leodamas agrestis	0	1	0	0	0	0	Annelida
Leodamas rubrus	0	1	0	1	1	0	Annelida
Leodice antennata	0	0	1	0	1	0	Annelida
Leodice calcaricola	0	0	0	1	0	0	Annelida
Lepidametria commensalis	0	0	0	0	1	0	Annelida
Lepidonotopodium williamsae	0	0	0	0	1	0	Annelida
Lepidonotus caeruleus	0	1	0	0	0	0	Annelida
Lepidonotus tenuisetosus	0	1	0	0	0	0	Annelida
Levinsenia gracilis	0	1	0	0	0	1	Annelida
Limnodriloides barnardi	0	0	0	0	0	1	Annelida
Limnodriloides sphaerothecus	0	0	1	0	0	0	Annelida
Loimia armata	0	1	0	0	0	0	Annelida
Loimia medusa	0	1	0	0	0	0	Annelida
Loimia megaoculata	0	1	0	0	0	0	Annelida
Lumbrinerides acuta	0	0	0	0	1	0	Annelida
Lumbrineriopsis mucronata	0	1	0	0	0	0	Annelida
Lumbrineris coccinea	0	1	0	0	0	0	Annelida
Lumbrineris cruzensis	0	1	0	0	0	0	Annelida
Lumbrineris inflata	0	1	0	0	0	0	Annelida
Lumbrineris latreilli	0	1	0	0	1	0	Annelida
Lumbrineris perkinsi	0	0	0	0	0	1	Annelida
Lysidice hebes	0	0	0	0	1	1	Annelida
Lysidice ninetta	0	1	0	0	1	1	Annelida
Lysidice schmardae	0	1	0	0	0	0	Annelida
Lysidice unicornis	0	0	0	0	0	1	Annelida
Lysilla pambanensis	0	1	0	0	0	0	Annelida
Magelona papillicornis	0	1	0	1	0	0	Annelida
Magelona posterelongata	0	1	0	0	0	0	Annelida
Magelona riojai	0	0	0	0	1	0	Annelida
Magelona variolamellata	0	1	0	0	0	0	Annelida
Malacoceros indicus	0	1	0	0	0	0	Annelida
Malmgrenia lunulata	0	1	0	0	0	0	Annelida
Malmgrenia polypapillata	0	0	0	0	1	0	Annelida
Malmgreniella galetaensis	0	0	0	0	0	1	Annelida
Malmgreniella variegata	0	0	0	0	0	1	Annelida
Mandrocles architectus	0	1	0	0	0	0	Annelida
Marphysa sanguinea	0	0	0	0	0	1	Annelida
Mediomastus ambiseta	0	0	0	0	1	0	Annelida
Mediomastus californiensis	1	0	0	0	1	0	Annelida
Mesonerilla katharinae	0	0	0	0	0	1	Annelida
Mesonerilla peteri	0	0	0	0	1	0	Annelida
Mexieulepis weberi	0	0	0	0	1	0	Annelida
Microclymene tricirrata	0	0	0	0	0	1	Annelida
Micronephthys minuta	0	0	0	0	1	0	Annelida
Micropodarke pleijeli	0	1	0	0	0	0	Annelida
Microspio pigmentata	0	1	0	0	0	0	Annelida
Mooreonuphis lineata	0	1	0	0	0	0	Annelida
Mooreonuphis litoralis	0	0	0	0	1	0	Annelida
Myriowenia gosnoldi	0	0	1	0	0	0	Annelida
Naiades cantrainii	0	0	0	1	0	0	Annelida
Naineris laevigata	0	1	0	0	0	0	Annelida
Naineris setosa	0	1	0	0	0	0	Annelida
Namalycastis caetensis	1	0	0	0	0	0	Annelida
Neanthes acuminata	0	1	0	0	0	0	Annelida
Neanthes bruaca	0	1	0	0	0	0	Annelida
Neanthes egregicirrata	0	0	0	0	1	0	Annelida
Neanthes galetae	0	0	0	0	0	1	Annelida
Neanthes unifasciata	0	1	0	0	0	0	Annelida
Neoleprea potiguara	0	0	0	1	0	0	Annelida
Neopsammolyce catenulata	0	1	0	0	0	0	Annelida
Neopsammolyce petersi	0	0	0	0	1	0	Annelida
Neopseudocapitella brasiliensis	0	1	0	0	0	0	Annelida
Nephtys fluviatilis	1	0	0	0	0	0	Annelida
Nephtys simoni	0	1	0	0	1	0	Annelida
Nephtys squamosa	0	0	0	1	1	0	Annelida
Nereiphylla castanea	0	1	0	1	0	0	Annelida
Nereiphylla fragilis	0	0	0	0	1	0	Annelida
Nereis panamensis	0	0	0	0	0	1	Annelida
Nereis pseudomoniliformis	0	0	0	1	0	0	Annelida
Nereis riisei	0	1	0	0	0	1	Annelida
Nereis serrata	0	0	0	1	0	0	Annelida
Nereis splendida	0	0	1	0	1	0	Annelida
Nicidion cariboea	0	0	0	1	0	1	Annelida
Nicidion insularis	0	1	0	0	0	0	Annelida
Nicidion mikeli	0	0	0	0	0	1	Annelida
Nicolea ceciliae	0	0	0	1	0	0	Annelida
Nicomache brasiliensis	0	0	0	1	0	0	Annelida
Nicomache lanai	0	0	0	1	0	0	Annelida
Nicon pictus	0	1	0	0	0	0	Annelida
Ninoe brasiliensis	0	1	0	0	0	0	Annelida
Notaulax nudicollis	0	0	0	0	1	0	Annelida
Notocirrus lorum	0	1	0	0	0	0	Annelida
Notomastus hemipodus	0	1	0	0	1	0	Annelida
Notomastus latericeus	0	1	0	0	1	0	Annelida
Notomastus lineatus	0	0	0	0	0	1	Annelida
Notomastus lobatus	1	1	0	0	1	0	Annelida
Notopygos caribea	0	0	0	0	0	1	Annelida
Nuchalosyllis lamellicornis	0	1	0	0	0	0	Annelida
Nuchalosyllis maiteae	0	1	0	0	0	0	Annelida
Octomagelona bizkaiensis	0	0	0	0	1	0	Annelida
Odontosyllis brevichaetosa	0	0	0	1	0	0	Annelida
Odontosyllis enopla	0	0	0	0	1	0	Annelida
Oenone fulgida	0	1	0	0	0	0	Annelida
Oligobrachia erythrocephala	0	0	0	0	0	1	Annelida
Onuphis eremita	0	1	0	0	1	0	Annelida
Ophelina abranchiata	0	0	0	0	0	1	Annelida
Ophelina acuminata	0	1	0	0	0	0	Annelida
Ophelina cylindricaudata	0	1	0	0	0	0	Annelida
Ophelina hachaensis	0	0	0	0	1	0	Annelida
Ophelina modesta	0	0	0	0	0	1	Annelida
Ophelina scaphigera	0	1	0	0	0	0	Annelida
Opisthodonta russelli	0	0	0	0	1	0	Annelida
Orbinia camposiensis	0	1	0	0	0	0	Annelida
Orbinia sagitta	0	1	0	0	0	0	Annelida
Owenia fusiformis	0	1	0	0	1	0	Annelida
Owenia vieitezi	0	0	0	0	1	0	Annelida
Palola brasiliensis	0	1	0	0	0	0	Annelida
Paradiopatra quadricuspis	0	0	0	0	1	0	Annelida
Paradoneis forticirrata	0	0	0	0	1	0	Annelida
Paradoneis spinifera	0	0	0	0	0	1	Annelida
Paralacydonia paradoxa	0	1	0	0	0	0	Annelida
Paralvinella grasslei	0	0	0	0	1	0	Annelida
Paralvinella pandorae	0	0	0	0	1	0	Annelida
Paramphinome posterobranchiata	0	1	0	0	0	0	Annelida
Paranaitis assimetrica	0	1	0	0	0	0	Annelida
Paranaitis cirriformata	0	1	0	0	0	0	Annelida
Paranaitis cordiformata	0	1	0	0	0	0	Annelida
Paraopisthosyllis correiae	0	0	0	1	0	0	Annelida
Paraprionospio pinnata	1	1	0	0	1	0	Annelida
Parathelepus praecox	0	1	0	0	0	0	Annelida
Parathelepus scutatum	0	1	0	0	0	0	Annelida
Paucibranchia miroi	0	0	0	0	0	1	Annelida
Pectinaria gouldii	0	1	0	0	0	0	Annelida
Pelogenia fimbriata	0	1	0	0	0	1	Annelida
Pelogenia kinbergi	0	0	0	1	0	0	Annelida
Pelogenia zeylanica	0	0	0	0	1	0	Annelida
Perinereis floridana	0	1	0	0	0	0	Annelida
Perinereis ponteni	0	1	0	0	0	0	Annelida
Perkinsyllis biota	0	1	0	0	0	0	Annelida
Perkinsyllis koolalyoides	0	1	0	0	0	0	Annelida
Petersenaspis capillata	0	1	0	0	0	0	Annelida
Pettibonesia furcosetosa	0	0	0	0	1	0	Annelida
Phallodriloides lobatus	0	0	1	0	0	0	Annelida
Pharyngocirrus gabriellae	0	0	0	0	1	0	Annelida
Pholoe microantennata	0	1	0	0	0	0	Annelida
Pholoe minuta	0	0	0	0	1	0	Annelida
Pholoides brasiliensis	0	1	0	0	0	0	Annelida
Pholoides sinepapillatus	0	1	0	0	0	0	Annelida
Phyllodoce longipes	0	1	0	0	0	0	Annelida
Phyllodoce madeirensis	0	1	0	0	0	0	Annelida
Phyllodoce mucosa	0	0	0	0	1	0	Annelida
Pilargis falconae	0	1	0	0	0	0	Annelida
Piromis roberti	0	1	0	0	0	0	Annelida
Pisione africana	0	0	0	0	1	0	Annelida
Pisionidens indica	0	0	0	0	1	0	Annelida
Pista alonsae	0	0	0	1	0	0	Annelida
Pista brevibranchiata	0	1	0	0	0	0	Annelida
Pista corrientis	0	1	0	0	0	0	Annelida
Pista cristata	0	1	0	0	0	0	Annelida
Platynereis dumerilii	0	0	0	1	0	1	Annelida
Poecilochaetus johnsoni	0	0	0	0	1	1	Annelida
Poecilochaetus serpens	0	1	0	0	0	0	Annelida
Polycirrus abrolhensis	0	1	0	0	0	0	Annelida
Polycirrus paivai	0	1	0	0	0	0	Annelida
Polydora aggregata	0	0	0	0	1	0	Annelida
Polydora cornuta	0	1	0	0	1	0	Annelida
Polydora nuchalis	0	1	0	0	0	0	Annelida
Polydora websteri	0	1	0	0	0	0	Annelida
Polyodontes oculea	0	0	0	0	1	0	Annelida
Polyodontes panamensis	0	0	0	0	1	0	Annelida
Pomatostegus stellatus	0	1	0	0	0	1	Annelida
Pontodora pelagica	0	0	0	1	0	0	Annelida
Pontogenia chrysocoma	0	1	0	0	0	0	Annelida
Potamilla torelli	0	0	0	1	0	0	Annelida
Prionospio acuta	0	1	0	0	0	0	Annelida
Prionospio alexandrae	0	1	0	0	0	0	Annelida
Prionospio biancoi	0	1	0	0	0	0	Annelida
Prionospio cinthyae	0	1	0	0	0	0	Annelida
Prionospio cirrifera	0	1	0	0	1	0	Annelida
Prionospio corrugata	0	1	0	0	0	0	Annelida
Prionospio dayi	0	0	0	1	1	0	Annelida
Prionospio delta	0	0	1	0	0	0	Annelida
Prionospio dubia	0	1	1	0	0	0	Annelida
Prionospio ehlersi	0	0	1	0	0	0	Annelida
Prionospio fauchaldi	0	0	1	0	0	0	Annelida
Prionospio fosterae	0	1	0	0	0	0	Annelida
Prionospio hartmanae	0	1	0	0	0	0	Annelida
Prionospio heterobranchia	0	0	0	0	1	0	Annelida
Prionospio kingbergi	0	1	0	0	0	0	Annelida
Prionospio mutata	0	1	0	0	0	0	Annelida
Prionospio nonatoi	0	1	0	0	0	0	Annelida
Prionospio pygmaeus	0	0	0	0	1	0	Annelida
Prionospio quadrilamellata	0	1	0	0	0	0	Annelida
Prionospio solisi	0	1	0	0	0	0	Annelida
Prionospio spongicola	0	0	1	0	0	0	Annelida
Prionospio steenstrupi	0	1	0	0	1	0	Annelida
Proceraea anopla	0	0	0	0	0	1	Annelida
Progoniada regularis	0	1	0	0	0	0	Annelida
Prosphaerosyllis brachycephala	0	0	0	1	0	0	Annelida
Protocirrineris chrysoderma	0	0	0	0	1	0	Annelida
Protodrilus hochbergi	0	0	0	0	0	1	Annelida
Protodrilus smithsoni	0	0	0	0	0	1	Annelida
Psammodrilus norenburgi	0	0	0	0	0	1	Annelida
Psammolyce flava	0	1	0	0	0	0	Annelida
Pseudopolydora kempi	0	0	0	0	1	0	Annelida
Pseudovermilia occidentalis	0	1	0	0	1	0	Annelida
Rhinothelepus bifurcatum	0	1	0	0	0	0	Annelida
Riseriopsis santosae	0	1	0	0	0	0	Annelida
Sabaco elongatus	0	1	0	0	1	0	Annelida
Sabellaria corallinea	0	0	0	1	0	0	Annelida
Sabellastarte magnifica	0	0	0	0	1	0	Annelida
Sabellomma collinae	0	0	0	0	0	1	Annelida
Sabidius antennatus	0	1	0	0	0	0	Annelida
Sagitella kowalewskii	0	0	0	0	0	1	Annelida
Samythella elongata	0	0	0	0	0	1	Annelida
Scalibregma inflatum	1	0	0	0	0	0	Annelida
Schistomeringos longicornis	0	0	0	0	0	1	Annelida
Schistomeringos pectinata	0	0	0	0	1	0	Annelida
Sclerolinum magdalenae	0	0	0	0	0	1	Annelida
Sclerolinum major	0	0	0	0	0	1	Annelida
Sclerolinum minor	0	0	0	0	0	1	Annelida
Scolaricia dubia	0	0	0	1	0	0	Annelida
Scolelepis (Parascolelepis) texana	0	0	0	0	1	0	Annelida
Scolelepis (Scolelepis) squamata	1	0	0	1	1	0	Annelida
Scolelepis agilis	0	0	0	0	1	0	Annelida
Scoletoma candida	0	0	0	0	1	0	Annelida
Scoletoma tetraura	0	1	0	0	1	1	Annelida
Scoletoma verrilli	0	0	0	0	1	0	Annelida
Scoloplos armiger	0	0	0	0	1	0	Annelida
Scoloplos capensis	0	0	0	0	1	0	Annelida
Scyphoproctus profundus	0	1	0	0	0	0	Annelida
Semiodera inflata	0	0	0	0	0	1	Annelida
Siboglinum nanum	0	0	0	0	0	1	Annelida
Siboglinum oregoni	0	0	0	0	0	1	Annelida
Siboglinum parvulum	0	0	0	0	0	1	Annelida
Siboglinum southwardae	0	0	0	0	1	0	Annelida
Sigalion squamosus	0	0	0	0	1	0	Annelida
Sigambra grubii	1	1	0	1	0	0	Annelida
Sigambra tentaculata	1	0	0	0	1	1	Annelida
Smithsonidrilus hummelincki	0	0	0	0	1	1	Annelida
Sphaerosyllis ceciliae	0	1	0	0	0	0	Annelida
Sphaerosyllis monicae	0	1	0	0	0	0	Annelida
Spio pettiboneae	0	0	0	0	1	0	Annelida
Spiochaetopterus costarum	1	0	0	0	0	0	Annelida
Spiogalea capixaba	0	1	0	0	0	0	Annelida
Spiophanes berkeleyorum	0	1	0	0	0	0	Annelida
Spiophanes bombyx	0	1	0	0	1	0	Annelida
Spiophanes duplex	0	1	0	0	0	0	Annelida
Spiraserpula caribensis	0	0	1	0	0	0	Annelida
Spirobranchus americanus	0	0	0	0	1	0	Annelida
Spirobranchus giganteus	0	1	0	0	1	0	Annelida
Spirobranchus minutus	0	0	1	0	0	0	Annelida
Sternaspis londognoi	0	0	0	0	0	1	Annelida
Sthenelais boa	0	0	0	1	1	0	Annelida
Sthenelanella uniformis	0	1	0	0	0	0	Annelida
Sthenolepis grubei	0	1	0	0	0	0	Annelida
Sthenolepis japonica	0	0	0	0	1	0	Annelida
Sthenolepis oculata	0	1	0	0	0	0	Annelida
Stibarobdella macrothela	0	0	0	0	0	1	Annelida
Stibarobdella moorei	0	0	1	0	0	0	Annelida
Streblosoma crassibranchia	0	0	0	0	0	1	Annelida
Streblospio benedicti	0	0	0	1	1	0	Annelida
Streblospio gynobranchiata	0	0	0	0	1	0	Annelida
Streptodonta fauchaldi	0	1	0	0	0	0	Annelida
Syllis alternata	0	0	0	0	1	0	Annelida
Syllis amica	0	0	0	0	1	0	Annelida
Syllis armillaris	0	0	0	0	1	0	Annelida
Syllis beneliahuae	0	0	0	0	1	0	Annelida
Syllis brasiliensis	0	0	0	1	0	0	Annelida
Syllis broomensis	0	0	0	0	1	0	Annelida
Syllis cornuta	0	0	0	0	1	0	Annelida
Syllis garciai	0	0	0	0	1	0	Annelida
Syllis guidae	0	0	0	1	0	0	Annelida
Syllis lutea	0	0	0	0	1	0	Annelida
Syllis prolifera	0	0	0	0	1	0	Annelida
Syllis riojai	0	0	0	0	1	0	Annelida
Syllis variegata	0	1	0	0	1	0	Annelida
Syllis vivipara	0	0	0	0	1	0	Annelida
Tectidrilus gabriellae	0	0	0	0	0	1	Annelida
Terebella leslieae	0	0	0	1	0	0	Annelida
Terebellides anguicomus	0	1	0	0	0	0	Annelida
Terebellides carmenensis	0	0	0	0	1	0	Annelida
Terebellides stroemii	0	0	0	0	1	0	Annelida
Thelepus cincinnatus	0	1	0	0	0	0	Annelida
Thelepus extensus	0	0	1	0	0	0	Annelida
Thelepus megalabiatum	0	1	0	0	0	0	Annelida
Thelepus pascua	0	0	0	0	0	1	Annelida
Thelepus setosus	0	0	0	0	1	0	Annelida
Timarete luxuriosa	0	0	0	0	0	1	Annelida
Timarete punctata	0	0	0	0	0	1	Annelida
Tomopteris (Johnstonella) pacifica	0	0	0	0	0	1	Annelida
Tomopteris planktonis	0	1	0	1	0	0	Annelida
Tomopteris septentrionalis	0	0	0	1	0	0	Annelida
Trachelobdella lubrica	0	0	0	0	0	1	Annelida
Travisia araciae	0	1	0	0	0	0	Annelida
Travisiopsis dubia	0	0	0	0	0	1	Annelida
Treadwellphysa amadae	0	0	0	0	0	1	Annelida
Trypanosyllis vittigera	0	1	0	0	0	0	Annelida
Trypanosyllis zebra	0	0	0	0	0	1	Annelida
Tubificoides inops	0	0	0	0	0	1	Annelida
Tubificoides panamensis	0	0	0	0	0	1	Annelida
Unibrachium columbianum	0	0	0	0	0	1	Annelida
Vanadis crystallina	0	0	0	1	0	0	Annelida
Vanadis formosa	0	0	0	0	0	1	Annelida
Vermiliopsis annulata	0	0	0	0	1	1	Annelida
Websterinereis tridentata	0	0	0	0	1	0	Annelida
[non-Uristidae] albinus	0	0	0	0	1	0	Arthropoda
[non-Uristidae] georgianus	0	0	0	0	1	0	Arthropoda
Abludomelita aculeata	0	0	0	0	1	0	Arthropoda
Abyssianira lingula	0	0	0	1	0	0	Arthropoda
Abyssorchomene charcoti	0	0	0	0	1	0	Arthropoda
Abyssorchomene nodimanus	0	0	0	0	1	0	Arthropoda
Acanthacaris caeca	0	0	0	0	1	1	Arthropoda
Acanthephyra acanthitelsonis	1	0	1	0	1	0	Arthropoda
Acanthephyra acutifrons	0	0	1	0	1	0	Arthropoda
Acanthephyra armata	0	0	0	0	1	0	Arthropoda
Acanthephyra curtirostris	1	0	1	0	1	0	Arthropoda
Acanthephyra eximia	0	1	0	0	0	0	Arthropoda
Acanthephyra kingsleyi	0	0	1	0	1	0	Arthropoda
Acanthephyra purpurea	0	0	1	0	1	0	Arthropoda
Acanthephyra stylorostratis	0	0	0	0	1	0	Arthropoda
Acanthilia intermedia	0	0	0	0	1	1	Arthropoda
Acanthocarpus alexandri	0	0	1	0	1	1	Arthropoda
Acanthocarpus bispinosus	0	1	0	0	0	0	Arthropoda
Acanthochondria triangularis	0	1	0	0	0	0	Arthropoda
Acantholobulus bermudensis	0	1	0	1	0	0	Arthropoda
Acantholobulus schmitti	0	1	0	1	0	0	Arthropoda
Acantholochus asperatus	0	0	1	0	0	0	Arthropoda
Acanthonotozomella alata	0	0	0	0	1	0	Arthropoda
Acanthonotozomella trispinosa	0	0	0	0	1	0	Arthropoda
Acanthonotozomoides oatesi	0	0	0	0	1	0	Arthropoda
Acanthonotozomoides sublitoralis	0	0	0	0	1	0	Arthropoda
Acanthonotozomopsis pushkini	0	0	0	0	1	0	Arthropoda
Acanthonyx petiverii	0	1	0	1	0	1	Arthropoda
Acartia (Acanthacartia) spinata	0	0	0	0	1	0	Arthropoda
Acartia (Acanthacartia) tonsa	1	1	0	0	0	1	Arthropoda
Acartia (Acartia) danae	0	1	0	1	1	0	Arthropoda
Acartia (Acartia) negligens	1	1	0	1	1	0	Arthropoda
Acartia (Odontacartia) lilljeborgii	1	1	0	1	1	1	Arthropoda
Acasta cyathus	0	0	0	0	0	1	Arthropoda
Acetes americanus	1	0	0	1	1	1	Arthropoda
Achelia sawayai	0	0	0	0	1	1	Arthropoda
Achelous binoculus	0	0	0	0	0	1	Arthropoda
Achelous floridanus	0	0	0	0	1	1	Arthropoda
Achelous gibbesii	0	0	1	0	1	1	Arthropoda
Achelous ordwayi	1	1	1	1	1	1	Arthropoda
Achelous rufiremus	1	0	1	0	0	0	Arthropoda
Achelous sebae	0	0	0	0	0	1	Arthropoda
Achelous spinicarpus	1	1	1	0	1	1	Arthropoda
Achelous spinimanus	1	1	1	0	1	0	Arthropoda
Achelous tumidulus	0	1	0	1	1	1	Arthropoda
Acidops cessacii	1	0	0	0	0	0	Arthropoda
Acontiophorus monanchorae	0	1	0	0	0	0	Arthropoda
Acrocalanus andersoni	0	0	1	0	0	0	Arthropoda
Acrocalanus gibber	0	0	0	0	1	0	Arthropoda
Acrocalanus gracilis	0	0	0	1	1	0	Arthropoda
Acrocalanus longicornis	1	1	0	1	0	1	Arthropoda
Actaea acantha	0	0	0	0	0	1	Arthropoda
Actaea bifrons	0	0	0	0	0	1	Arthropoda
Actinoseta chelisparsa	0	0	0	0	1	0	Arthropoda
Actinoseta jonesi	0	0	0	0	1	0	Arthropoda
Aeginoides gaussi	0	0	0	0	1	0	Arthropoda
Aegisthus mucronatus	0	0	0	0	0	1	Arthropoda
Aepinus septemspinosus	0	1	0	1	1	1	Arthropoda
Aetideus acutus	0	0	0	0	1	1	Arthropoda
Aetideus armatus	0	0	1	0	1	1	Arthropoda
Aetideus giesbrechti	0	1	0	1	1	1	Arthropoda
Agaricochirus alexandri	0	0	0	0	1	1	Arthropoda
Agaricochirus boletifer	0	0	0	0	0	1	Arthropoda
Agaricochirus gibbosimanus	0	0	0	0	1	0	Arthropoda
Agaricochirus hispidus	0	0	0	0	0	1	Arthropoda
Agathotanais hanseni	0	0	0	0	0	1	Arthropoda
Agaue corollata	0	0	1	0	0	0	Arthropoda
Agetus flaccus	0	1	0	0	0	0	Arthropoda
Agetus limbatus	0	1	0	0	1	0	Arthropoda
Agetus typicus	0	0	0	0	1	0	Arthropoda
Agolambrus agonus	0	0	1	0	1	1	Arthropoda
Agononida longipes	0	1	0	0	1	1	Arthropoda
Alachosquilla floridensis	0	0	0	0	1	0	Arthropoda
Alacia alata	0	0	0	0	0	1	Arthropoda
Alacia valdiviae	0	0	0	1	0	0	Arthropoda
Alania calypsonis	0	0	1	0	1	0	Arthropoda
Albunea gibbesii	1	0	0	0	1	0	Arthropoda
Albunea paretii	1	1	1	0	1	1	Arthropoda
Alexandrella dentata	0	0	0	0	1	0	Arthropoda
Alexandrella mandibulata	0	0	0	0	1	0	Arthropoda
Alexandrella martae	0	0	0	0	1	0	Arthropoda
Alexandrella schellenbergi	0	0	0	0	1	0	Arthropoda
Allactaea lithostrota	0	1	1	0	1	0	Arthropoda
Allorchestes compressa	0	0	0	0	1	0	Arthropoda
Allorchestes novizealandiae	0	0	0	0	1	0	Arthropoda
Allosergestes pectinatus	0	0	1	1	1	1	Arthropoda
Allosergestes sargassi	0	0	1	0	1	1	Arthropoda
Alpheopsis labis	0	0	0	0	0	1	Arthropoda
Alpheus amarillo	0	0	0	0	0	1	Arthropoda
Alpheus amblyonyx	0	1	0	1	0	1	Arthropoda
Alpheus armatus	0	0	0	0	0	1	Arthropoda
Alpheus armillatus	0	1	0	1	0	1	Arthropoda
Alpheus bahamensis	0	0	0	0	0	1	Arthropoda
Alpheus barbadensis	0	0	0	0	0	1	Arthropoda
Alpheus bouvieri	0	1	0	1	0	0	Arthropoda
Alpheus candei	0	0	0	1	0	1	Arthropoda
Alpheus chacei	1	1	0	0	1	0	Arthropoda
Alpheus cristulifrons	0	0	0	0	0	1	Arthropoda
Alpheus cylindricus	0	0	0	1	0	0	Arthropoda
Alpheus estuariensis	1	1	0	0	0	0	Arthropoda
Alpheus felgenhaueri	0	0	0	0	0	1	Arthropoda
Alpheus floridanus	0	1	1	1	1	1	Arthropoda
Alpheus formosus	0	1	0	1	0	1	Arthropoda
Alpheus heterochaelis	0	1	0	0	1	1	Arthropoda
Alpheus intrinsecus	0	1	0	0	0	0	Arthropoda
Alpheus macrocheles	0	0	0	1	0	0	Arthropoda
Alpheus malleator	0	0	0	0	1	0	Arthropoda
Alpheus normanni	0	1	0	1	0	1	Arthropoda
Alpheus nuttingi	0	0	0	1	0	1	Arthropoda
Alpheus packardii	0	1	0	1	0	0	Arthropoda
Alpheus paracrinitus	0	0	0	0	1	1	Arthropoda
Alpheus paraformosus	0	0	0	0	0	1	Arthropoda
Alpheus pontederiae	0	1	0	0	0	0	Arthropoda
Alpheus punctatus	0	0	0	0	0	1	Arthropoda
Alpheus rostratus	0	1	0	0	0	0	Arthropoda
Alpheus simus	0	0	0	0	0	1	Arthropoda
Alpheus websteri	0	0	0	0	0	1	Arthropoda
Alvinocaris muricola	0	0	0	0	1	0	Arthropoda
Amakusanthura significa	0	0	0	0	1	0	Arthropoda
Amaryllis atlantica	0	1	0	0	0	0	Arthropoda
Amathimysis cherados	0	0	0	0	0	1	Arthropoda
Amathimysis polita	0	0	0	0	0	1	Arthropoda
Ambidexter symmetricus	0	1	0	1	0	1	Arthropoda
Amboplax peresi	0	1	0	0	0	0	Arthropoda
Americamysis taironana	0	0	0	0	0	1	Arthropoda
Americhelidium americanum	0	0	0	0	1	0	Arthropoda
Ameroculodes edwardsi	0	0	1	0	1	0	Arthropoda
Ammothella appendiculata	0	0	0	0	0	1	Arthropoda
Ammothella exornata	0	0	0	0	0	1	Arthropoda
Ammothella rugulosa	0	0	1	0	0	1	Arthropoda
Ampelisca anae	0	1	0	0	0	0	Arthropoda
Ampelisca antarctica	0	0	0	0	1	0	Arthropoda
Ampelisca anversensis	0	0	0	0	1	0	Arthropoda
Ampelisca bicarinata	0	0	1	1	1	0	Arthropoda
Ampelisca brevisimulata	0	0	0	0	1	0	Arthropoda
Ampelisca burkei	0	0	1	0	1	0	Arthropoda
Ampelisca campensis	0	1	0	0	0	0	Arthropoda
Ampelisca composita	0	0	0	0	1	0	Arthropoda
Ampelisca cristata	0	1	0	0	1	0	Arthropoda
Ampelisca cristianae	0	0	0	1	0	0	Arthropoda
Ampelisca cristoides	0	0	0	0	1	0	Arthropoda
Ampelisca hemicryptops	0	0	0	0	1	0	Arthropoda
Ampelisca holmesi	0	0	0	0	1	0	Arthropoda
Ampelisca lenaldei	0	0	0	0	1	0	Arthropoda
Ampelisca lobata	0	0	0	0	1	0	Arthropoda
Ampelisca minuta	0	1	0	0	0	0	Arthropoda
Ampelisca parapacifica	0	0	1	0	1	0	Arthropoda
Ampelisca parapanamensis	0	0	0	0	1	0	Arthropoda
Ampelisca paria	0	1	1	0	1	0	Arthropoda
Ampelisca pugetica	0	0	0	1	1	0	Arthropoda
Ampelisca rocasensis	0	0	0	1	0	0	Arthropoda
Ampelisca romigi	0	1	0	0	0	0	Arthropoda
Ampelisca wakabarae	0	1	0	0	0	0	Arthropoda
Ampelisciphotis podophthalma	0	1	1	0	1	0	Arthropoda
Amphiascus ekmani	0	1	0	0	0	0	Arthropoda
Amphiascus waihonu	0	1	0	0	0	0	Arthropoda
Amphiatlantica marcuzzi	0	0	0	0	1	0	Arthropoda
Amphibalanus amphitrite	0	0	0	1	1	0	Arthropoda
Amphibalanus eburneus	0	0	0	0	0	1	Arthropoda
Amphibalanus improvisus	0	0	0	0	0	1	Arthropoda
Amphideutopus dolichocephalus	0	0	0	0	1	0	Arthropoda
Amphilochus castroviejoi	0	0	0	0	0	1	Arthropoda
Amphilochus marionis	0	0	0	0	1	0	Arthropoda
Amphithrax aculeatus	0	0	0	0	0	1	Arthropoda
Amphithrax braziliensis	0	0	0	1	0	0	Arthropoda
Amphithrax hemphilli	0	1	0	1	0	1	Arthropoda
Amphithrax pilosus	0	0	0	0	0	1	Arthropoda
Amphithyrus bispinosus	0	0	0	0	1	0	Arthropoda
Amphithyrus glaber	0	1	0	0	0	0	Arthropoda
Amphithyrus sculpturatus	0	0	1	0	1	0	Arthropoda
Amphithyrus similis	0	0	0	0	1	0	Arthropoda
Ampithoe longimana	0	0	0	0	1	0	Arthropoda
Ampithoe marcuzzii	0	0	0	1	1	0	Arthropoda
Ampithoe pollex	0	0	0	0	1	0	Arthropoda
Ampithoe ramondi	0	1	0	1	1	1	Arthropoda
Ampithoe valida	0	0	0	0	1	0	Arthropoda
Anamaera hixoni	0	0	1	0	0	0	Arthropoda
Anamixis cavatura	0	0	0	0	1	0	Arthropoda
Anasimus latus	0	0	1	0	1	1	Arthropoda
Anchistioides antiguensis	0	1	0	0	1	1	Arthropoda
Anchylomera blossevillei	0	0	1	0	1	0	Arthropoda
Ancinus belizensis	0	0	0	0	0	1	Arthropoda
Ancinus brasiliensis	0	0	0	0	1	0	Arthropoda
Ancinus panamensis	0	0	0	0	0	1	Arthropoda
Ancinus velella	0	0	0	1	0	0	Arthropoda
Ancylomenes pedersoni	0	0	0	1	0	1	Arthropoda
Andaniexis ollii	0	0	0	0	1	0	Arthropoda
Andaniotes linearis	0	0	0	0	1	0	Arthropoda
Andaniotes pooh	0	0	0	0	1	0	Arthropoda
Andaniotes pseudolinearis	0	0	0	0	1	0	Arthropoda
Angulorostrum monothrix	0	0	0	1	0	0	Arthropoda
Anilocra abudefdufi	0	0	0	0	0	1	Arthropoda
Anilocra laticauda	0	0	0	0	1	1	Arthropoda
Anisonotus curvirostris	0	0	0	0	0	1	Arthropoda
Anisopagurus bartletti	1	0	0	0	0	1	Arthropoda
Anisopagurus pygmaeus	0	0	0	0	0	1	Arthropoda
Anomalothir frontalis	0	0	0	0	0	1	Arthropoda
Anomalothir furcillatus	0	0	0	0	0	1	Arthropoda
Anoplodactylus batangensis	0	0	0	0	0	1	Arthropoda
Anoplodactylus evelinae	0	0	0	0	0	1	Arthropoda
Anoplodactylus galetensis	0	0	0	0	0	1	Arthropoda
Anoplodactylus glandulifer	0	0	0	0	0	1	Arthropoda
Anoplodactylus insignis	0	0	0	0	1	0	Arthropoda
Anoplodactylus massiliformis	1	0	0	0	0	1	Arthropoda
Anoplodactylus monotrema	0	0	0	0	0	1	Arthropoda
Anoplodactylus pectinus	0	0	0	0	0	1	Arthropoda
Anoplodactylus petiolatus	0	0	1	0	1	0	Arthropoda
Anoplodactylus pharus	0	0	0	0	0	1	Arthropoda
Anoplodactylus typhlops	0	0	0	1	0	0	Arthropoda
Antarctodius rauscherti	0	0	0	0	1	0	Arthropoda
Antatelson antennatum	0	0	0	0	1	0	Arthropoda
Antatelson tuberculatum	0	0	0	0	1	0	Arthropoda
Antatelson walkeri	0	0	0	0	1	0	Arthropoda
Aora anomala	0	0	0	0	1	0	Arthropoda
Aora karibu	0	0	0	0	1	0	Arthropoda
Aora kergueleni	0	0	0	0	1	0	Arthropoda
Aora maculata	0	0	0	0	1	0	Arthropoda
Aora trichobostrycha	0	0	0	0	1	0	Arthropoda
Aphantolana sphaeromiformis	0	0	0	0	1	0	Arthropoda
Apocorophium acutum	0	0	1	0	1	0	Arthropoda
Apocorophium simile	0	0	0	0	1	0	Arthropoda
Apocuma brasiliense	0	0	0	1	0	0	Arthropoda
Apocyclops panamensis	1	0	0	0	0	0	Arthropoda
Apohyale crassipes	0	0	0	0	1	0	Arthropoda
Apohyale grandicornis	0	0	0	0	1	0	Arthropoda
Apohyale media	0	0	1	0	1	0	Arthropoda
Apohyale perieri	0	0	0	0	1	0	Arthropoda
Apohyale stebbingi	0	0	0	0	1	0	Arthropoda
Apohyale wakabarae	0	1	0	0	0	0	Arthropoda
Apolochus casahoya	0	0	0	0	1	0	Arthropoda
Apolochus neapolitanus	0	0	1	0	1	0	Arthropoda
Apolochus picadurus	0	0	0	0	1	0	Arthropoda
Aporobopyrina anomala	0	0	0	0	1	0	Arthropoda
Aporobopyrus calypso	0	0	0	1	0	0	Arthropoda
Arachnopsis filipes	0	0	0	0	1	1	Arthropoda
Aratus pisonii	1	1	0	1	0	1	Arthropoda
Archaeocuma peruanum	0	0	0	0	0	1	Arthropoda
Archaeoscina steenstrupi	0	0	1	0	0	0	Arthropoda
Archiconchoecetta fabiformis	0	0	0	0	1	0	Arthropoda
Archiconchoecia fabiformis	0	0	0	0	1	0	Arthropoda
Archiconchoecia ventricosa	0	0	0	0	1	0	Arthropoda
Archiconchoecissa cucullata	0	0	0	0	1	0	Arthropoda
Arcoscalpellum portoricanum	1	0	0	0	0	1	Arthropoda
Arenaeus cribrarius	0	1	0	1	1	1	Arthropoda
Areopaguristes hummi	0	0	0	0	1	0	Arthropoda
Areopaguristes oxyophthalmus	0	0	1	0	1	1	Arthropoda
Arietellus armatus	0	0	1	0	0	0	Arthropoda
Arietellus plumifer	0	0	0	0	1	1	Arthropoda
Aristaeomorpha foliacea	0	1	1	0	1	1	Arthropoda
Aristaeopsis edwardsiana	1	1	1	0	1	1	Arthropoda
Aristeus antennatus	0	1	0	0	0	0	Arthropoda
Aristeus antillensis	0	1	1	0	1	1	Arthropoda
Aristias antarcticus	0	0	0	0	1	0	Arthropoda
Aristias captiva	0	0	0	0	1	0	Arthropoda
Armases angustipes	1	1	0	1	0	0	Arthropoda
Armases benedicti	1	0	0	0	0	0	Arthropoda
Armases ricordi	0	0	0	0	1	1	Arthropoda
Ascorhynchus castelli	0	0	0	0	1	0	Arthropoda
Ascorhynchus castellioides	0	0	0	0	1	0	Arthropoda
Ascorhynchus serratus	0	0	0	0	0	1	Arthropoda
Astacilla cymodocea	0	0	0	0	0	1	Arthropoda
Astacilla lasallae	0	0	0	0	1	0	Arthropoda
Astacilla sawayae	0	0	0	1	0	0	Arthropoda
Asterocheres crenulatus	0	1	0	0	0	0	Arthropoda
Asterocheres spongus	0	1	0	0	0	0	Arthropoda
Asterocheres tetrasetosus	0	1	0	0	0	0	Arthropoda
Asteropontoides elephantinus	0	1	0	0	0	0	Arthropoda
Atlantistylis chauvini	0	0	0	1	0	0	Arthropoda
Atlantocuma (Atlantocuma) tenue	0	0	1	1	0	0	Arthropoda
Atlantoserolis menziesi	0	0	0	1	0	0	Arthropoda
Atyloella dentata	0	0	0	0	1	0	Arthropoda
Atyloella quadridens	0	0	0	0	1	0	Arthropoda
Atyloella tribinicuspidata	0	0	0	0	1	0	Arthropoda
Atylopsis fragilis	0	0	0	0	1	0	Arthropoda
Audacallichirus mirim	0	0	0	1	0	0	Arthropoda
Augaptilus longicaudatus	0	0	1	0	0	0	Arthropoda
Aurometopa aurorae	0	0	0	0	1	0	Arthropoda
Austinixa aidae	0	1	0	0	0	0	Arthropoda
Austrodecus (Microdecus) fryi	0	0	0	0	1	0	Arthropoda
Austrodecus (Tubidecus) excelsum	0	0	0	0	1	0	Arthropoda
Austrodecus (Tubidecus) latum	0	0	0	0	1	0	Arthropoda
Austrodecus (Tubidecus) tuberculatum	0	0	0	0	1	0	Arthropoda
Austropandalus grayi	0	1	0	0	0	0	Arthropoda
Austroregia huxleyana	0	0	0	0	1	0	Arthropoda
Austroregia regis	0	0	0	0	1	0	Arthropoda
Automate dolichognatha	0	0	0	0	0	1	Arthropoda
Automate evermanni	0	0	0	1	0	1	Arthropoda
Axianassa australis	0	1	0	0	0	0	Arthropoda
Balanopleon tortuganus	0	0	0	0	1	0	Arthropoda
Balanus trigonus	0	0	0	0	1	0	Arthropoda
Banareia palmeri	0	0	0	1	1	0	Arthropoda
Batea campi	0	0	0	0	1	0	Arthropoda
Batea carinata	0	0	0	0	1	0	Arthropoda
Batea cuspidata	0	0	0	0	1	0	Arthropoda
Batea intermedia	0	1	0	0	0	0	Arthropoda
Batea schotti	0	0	0	0	0	1	Arthropoda
Bathyarctus faxoni	0	0	0	0	0	1	Arthropoda
Bathyarctus ramosae	0	1	0	0	0	0	Arthropoda
Bathybadistes argentinae	0	0	1	0	0	0	Arthropoda
Bathybirubius margaretae	0	1	0	0	0	0	Arthropoda
Bathyconchoecia deeveyae	0	0	1	0	0	0	Arthropoda
Bathyconchoecia diacantha	0	0	0	0	0	1	Arthropoda
Bathynarius anomalus	0	0	0	0	0	1	Arthropoda
Bathynectes longispina	0	0	0	0	1	1	Arthropoda
Bathynomus giganteus	1	1	1	0	1	1	Arthropoda
Bathynomus miyarei	0	1	0	0	0	0	Arthropoda
Bathynomus obtusus	0	1	0	0	0	0	Arthropoda
Bathyplax typhla	0	1	1	0	0	1	Arthropoda
Bathyporeia borgi	0	0	0	0	1	0	Arthropoda
Bathyporeiapus bisetosus	0	0	0	1	0	0	Arthropoda
Bathyporeiapus magellanicus	0	0	0	0	1	0	Arthropoda
Bathysquilla microps	0	0	1	0	0	1	Arthropoda
Batrachonotus fragosus	0	0	0	0	1	1	Arthropoda
Belzebub faxoni	1	1	0	1	1	1	Arthropoda
Bemlos brunneomaculatus	0	0	0	0	1	0	Arthropoda
Bemlos foresti	0	0	0	0	1	0	Arthropoda
Bemlos kunkelae	0	0	1	0	1	0	Arthropoda
Bemlos longicornis	0	0	0	0	0	1	Arthropoda
Bemlos macromanus	0	0	0	0	1	0	Arthropoda
Bemlos spinicarpus	0	0	0	1	1	0	Arthropoda
Bemlos unicornis	0	0	0	1	1	0	Arthropoda
Bemlos unifasciatus	0	0	0	0	1	0	Arthropoda
Bentheogennema intermedia	0	0	0	0	1	0	Arthropoda
Benthoecetes bartletti	0	0	1	0	1	1	Arthropoda
Betamorpha megalocephalis	0	0	0	1	0	0	Arthropoda
Bigelowina biminiensis	0	0	0	0	1	0	Arthropoda
Bircenna fulva	0	0	0	0	1	0	Arthropoda
Boca campi	0	0	0	0	1	0	Arthropoda
Bonassa brasiliensis	0	1	0	0	0	0	Arthropoda
Bopyrella harmopleon	0	0	0	0	1	0	Arthropoda
Bopyrina abbreviata	0	0	0	0	0	1	Arthropoda
Bovallia gigantea	0	0	0	0	1	0	Arthropoda
Brachycarpus biunguiculatus	0	1	0	1	0	1	Arthropoda
Brachyscelus crusculum	0	0	1	0	1	0	Arthropoda
Brachyscelus globiceps	0	0	1	0	1	0	Arthropoda
Brachyscelus macrocephalus	0	0	1	0	1	0	Arthropoda
Brachyscelus rapax	0	0	1	0	1	0	Arthropoda
Brasilomysis castroi	0	0	0	0	1	0	Arthropoda
Bruzelia pericu	0	0	0	0	0	1	Arthropoda
Byblis bjornbergae	0	1	0	0	0	0	Arthropoda
Byblis securiger	0	0	0	0	1	0	Arthropoda
Byblis subantarctica	0	0	0	0	1	0	Arthropoda
Byblisoides juxtacornis	0	0	0	0	1	0	Arthropoda
Bythograea thermydron	0	0	0	0	1	0	Arthropoda
Bytholeucon hiscens	0	0	1	0	0	0	Arthropoda
Calamorhynchus pellucidus	0	0	1	0	1	0	Arthropoda
Calanoides carinatus	0	1	0	0	0	0	Arthropoda
Calanopia americana	1	1	1	1	0	1	Arthropoda
Calappa cinerea	0	0	1	0	1	0	Arthropoda
Calappa flammea	0	0	0	0	0	1	Arthropoda
Calappa galloides	0	1	0	0	0	0	Arthropoda
Calappa gallus	0	1	0	0	1	1	Arthropoda
Calappa nitida	1	0	0	0	0	0	Arthropoda
Calappa ocellata	1	1	0	1	1	1	Arthropoda
Calappa sulcata	1	0	1	0	1	1	Arthropoda
Calappula tortugae	0	0	0	0	1	1	Arthropoda
Calaxius oxypleura	0	0	0	0	1	1	Arthropoda
Calcinus tibicen	0	1	0	1	1	1	Arthropoda
Caligus coryphaenae	1	0	0	0	0	0	Arthropoda
Caligus robustus	1	0	0	0	0	0	Arthropoda
Callichirus major	0	1	0	1	0	0	Arthropoda
Callidactylus asper	0	1	1	0	1	1	Arthropoda
Callinectes affinis	0	1	0	1	0	0	Arthropoda
Callinectes bocourti	1	0	0	0	1	1	Arthropoda
Callinectes danae	1	1	1	1	1	1	Arthropoda
Callinectes exasperatus	0	1	0	1	0	1	Arthropoda
Callinectes marginatus	0	1	0	1	1	0	Arthropoda
Callinectes ornatus	1	1	1	1	1	1	Arthropoda
Callinectes sapidus	1	1	0	1	1	1	Arthropoda
Callinectes similis	0	0	0	0	0	1	Arthropoda
Callipallene brevirostris	0	0	1	0	0	0	Arthropoda
Callipallene emaciata	0	0	0	0	0	1	Arthropoda
Calocalanus contractus	0	1	0	1	1	0	Arthropoda
Calocalanus elongatus	0	0	0	0	1	0	Arthropoda
Calocalanus kristalli	0	0	0	0	1	0	Arthropoda
Calocalanus neptunus	0	0	0	0	1	1	Arthropoda
Calocalanus ovalis	0	0	0	1	0	0	Arthropoda
Calocalanus pavo	1	1	0	1	1	1	Arthropoda
Calocalanus pavoninus	0	1	0	1	1	1	Arthropoda
Calocalanus plumulosus	1	1	0	1	1	1	Arthropoda
Calocalanus pseudocontractus	0	0	0	0	1	0	Arthropoda
Calocalanus styliremis	1	1	0	1	1	0	Arthropoda
Calocaris caribbaeus	0	0	1	0	0	0	Arthropoda
Calyptolana hancocki	0	0	0	0	1	0	Arthropoda
Campylaspides abyssotrucidatus	0	1	0	0	0	0	Arthropoda
Campylaspides spinifer	0	0	1	1	0	0	Arthropoda
Campylaspis bicarinata	0	0	1	1	0	0	Arthropoda
Campylaspis exarata	0	0	0	1	0	0	Arthropoda
Campylaspis glebulosa	0	0	0	1	0	0	Arthropoda
Campylaspis globosa	0	0	1	0	0	0	Arthropoda
Campylaspis nitens	0	0	0	1	0	0	Arthropoda
Campylaspis nuda	0	0	1	1	0	0	Arthropoda
Campylaspis propinqua	0	0	1	0	0	0	Arthropoda
Campylaspis spinosa	0	0	1	1	0	0	Arthropoda
Campylaspis valleculata	0	0	1	0	0	0	Arthropoda
Campylaspis vitrea	0	0	1	0	0	0	Arthropoda
Cancellus ornatus	0	0	0	1	0	1	Arthropoda
Cancellus spongicola	0	0	0	0	0	1	Arthropoda
Cancellus viridis	0	0	0	0	0	1	Arthropoda
Cancer borealis	0	0	0	0	1	0	Arthropoda
Candacia bipinnata	0	1	1	0	0	1	Arthropoda
Candacia bispinosa	0	0	0	1	1	0	Arthropoda
Candacia curta	0	1	1	1	0	0	Arthropoda
Candacia elongata	0	0	0	0	1	1	Arthropoda
Candacia ethiopica	0	0	0	1	0	0	Arthropoda
Candacia longimana	0	0	1	0	1	0	Arthropoda
Candacia pachydactyla	1	1	0	1	1	0	Arthropoda
Candacia paenelongimana	0	0	0	0	1	0	Arthropoda
Candacia simplex	0	1	0	1	1	0	Arthropoda
Candacia varicans	0	0	0	0	0	1	Arthropoda
Canthocalanus pauper	0	0	0	0	1	0	Arthropoda
Caprella danilevskii	0	0	0	0	1	0	Arthropoda
Caprella equilibra	0	0	0	0	1	0	Arthropoda
Caprella manneringi	0	0	0	0	1	0	Arthropoda
Caprella penantis	0	0	0	1	1	0	Arthropoda
Caprella scaura	0	0	0	0	1	0	Arthropoda
Caprella ungulina	0	0	0	0	1	0	Arthropoda
Caprellaporema subantarctica	0	0	0	0	1	0	Arthropoda
Caprellinoides mayeri	0	0	0	0	1	0	Arthropoda
Caprellinoides singularis	0	0	0	0	1	0	Arthropoda
Carangolia cornuta	0	0	0	0	1	0	Arthropoda
Cardenio paurodactylus	0	0	0	0	1	0	Arthropoda
Cardisoma guanhumi	0	0	0	1	1	0	Arthropoda
Cardomanica longispinata	0	0	0	0	0	1	Arthropoda
Caribboecetes intermedius	0	0	0	0	1	0	Arthropoda
Caribboecetes pterycornis	0	0	0	0	1	0	Arthropoda
Carolobatea schneideri	0	0	0	0	1	0	Arthropoda
Carpias algicola	0	0	0	0	1	1	Arthropoda
Carpias punctatus	0	0	0	0	0	1	Arthropoda
Carpilius corallinus	0	0	0	1	1	1	Arthropoda
Carpoapseudes heardi	0	0	0	0	1	0	Arthropoda
Carpoapseudes prospectnes	0	1	0	0	0	0	Arthropoda
Cassidinidea ovalis	0	0	0	0	0	1	Arthropoda
Castrione longicaudata	1	0	0	0	0	0	Arthropoda
Cataleptodius floridanus	0	1	0	1	0	1	Arthropoda
Catapaguroides microps	0	1	1	0	1	0	Arthropoda
Celatopesia concava	0	0	0	0	1	0	Arthropoda
Centropages bradyi	0	0	0	0	0	1	Arthropoda
Centropages caribbeanensis	0	0	0	0	0	1	Arthropoda
Centropages furcatus	1	1	1	1	0	1	Arthropoda
Centropages velificatus	1	1	0	1	0	0	Arthropoda
Centropages violaceus	1	1	0	1	1	0	Arthropoda
Cephalophanes refulgens	0	0	0	0	1	0	Arthropoda
Ceradocoides chiltoni	0	0	0	0	1	0	Arthropoda
Ceradocopsis carnleyi	0	0	0	0	1	0	Arthropoda
Ceradocopsis dufresni	0	0	0	0	1	0	Arthropoda
Ceradocopsis kergueleni	0	0	0	0	1	0	Arthropoda
Ceradocopsis peke	0	0	0	0	1	0	Arthropoda
Ceradocopsis tristanensis	0	0	0	0	1	0	Arthropoda
Ceradocus (Denticeradocus) rubromaculatus	0	0	0	0	1	0	Arthropoda
Ceradocus shoemakeri	0	0	1	0	1	0	Arthropoda
Cerapopsis longipes	0	0	0	0	1	0	Arthropoda
Cerapus cudjoe	0	0	0	0	1	0	Arthropoda
Cerapus thomasi	0	0	1	0	1	1	Arthropoda
Cerataspis coruscans	0	1	0	0	1	1	Arthropoda
Cerataspis monstrosus	0	0	0	0	1	1	Arthropoda
Ceratocuma amoena	0	0	1	1	0	0	Arthropoda
Ceriodaphnia cornuta	0	0	0	1	0	0	Arthropoda
Chaceon eldorado	0	0	1	0	1	1	Arthropoda
Chaceon ramosae	0	1	0	0	0	0	Arthropoda
Challengerosergia talismani	0	0	1	0	1	1	Arthropoda
Charybdis (Charybdis) hellerii	0	1	1	1	1	1	Arthropoda
Chasmocarcinus arcuatus	0	1	0	0	0	0	Arthropoda
Chasmocarcinus chacei	0	0	0	0	0	1	Arthropoda
Chasmocarcinus cylindricus	0	0	0	0	1	1	Arthropoda
Chasmocarcinus typicus	0	0	1	0	1	1	Arthropoda
Chelonibia caretta	0	0	0	0	0	1	Arthropoda
Chelonibia testudinaria	0	0	0	0	0	1	Arthropoda
Cheramoides marginata	0	0	0	0	0	1	Arthropoda
Cheus annae	0	0	0	0	1	0	Arthropoda
Chevalia anomala	0	1	0	0	0	0	Arthropoda
Chevalia aviculae	0	1	0	0	0	0	Arthropoda
Chevalia carpenteri	0	0	0	0	1	0	Arthropoda
Chevalia convexa	0	0	0	1	0	0	Arthropoda
Chevalia marajoara	1	0	0	0	0	0	Arthropoda
Chevalia mexicana	0	0	1	0	0	0	Arthropoda
Chevalia thomasi	0	1	0	0	0	0	Arthropoda
Chiridiella macrodactyla	0	0	0	0	0	1	Arthropoda
Chirundina streetsii	0	0	1	0	0	1	Arthropoda
Chirundinella magna	0	0	0	0	0	1	Arthropoda
Chlamydopleon dissimile	0	1	0	0	1	0	Arthropoda
Chondrochelia savignyi	1	0	0	1	0	0	Arthropoda
Chorinus heros	0	1	0	0	1	0	Arthropoda
Chosroes decoratus	0	0	0	0	1	0	Arthropoda
Chthamalus bisinuatus	0	0	0	1	0	0	Arthropoda
Chthamalus proteus	0	0	0	1	0	0	Arthropoda
Cicadosa cicadoides	0	0	0	0	1	0	Arthropoda
Cimmerius reticulatus	0	0	0	1	0	0	Arthropoda
Cinetorhynchus rigens	0	0	0	1	0	0	Arthropoda
Cirolana parva	0	0	0	0	0	1	Arthropoda
Clastotoechus nodosus	0	0	0	0	1	1	Arthropoda
Clausocalanus arcuicornis	0	1	0	1	1	1	Arthropoda
Clausocalanus brevipes	0	1	0	0	0	0	Arthropoda
Clausocalanus farrani	0	0	1	0	0	0	Arthropoda
Clausocalanus furcatus	1	1	0	1	1	1	Arthropoda
Clausocalanus jobei	0	0	0	0	1	0	Arthropoda
Clausocalanus laticeps	0	1	0	0	0	0	Arthropoda
Clausocalanus lividus	0	0	0	0	1	0	Arthropoda
Clausocalanus mastigophorus	0	1	0	0	1	0	Arthropoda
Clausocalanus parapergens	0	0	0	0	0	1	Arthropoda
Clausocalanus paululus	0	1	0	1	1	0	Arthropoda
Clausoecia pusilla	0	0	0	0	1	0	Arthropoda
Cleantioides planicauda	0	0	0	0	0	1	Arthropoda
Cletocamptus deitersi	0	1	0	0	0	0	Arthropoda
Cletocamptus samariensis	0	0	0	0	0	1	Arthropoda
Cletodes longifurca	0	0	0	1	0	0	Arthropoda
Cletodes macrura	0	0	0	1	0	0	Arthropoda
Cletopontius titanus	0	1	0	0	0	0	Arthropoda
Clibanarius antillensis	0	1	0	1	1	1	Arthropoda
Clibanarius foresti	0	0	1	0	0	0	Arthropoda
Clibanarius sclopetarius	0	1	1	1	0	0	Arthropoda
Clibanarius tricolor	0	0	0	0	0	1	Arthropoda
Clibanarius vittatus	1	1	1	1	0	1	Arthropoda
Clypeasterophilus juvenilis	0	0	0	0	0	1	Arthropoda
Clypeasterophilus stebbingi	0	0	0	0	0	1	Arthropoda
Clytemnestra scutellata	0	1	0	1	0	1	Arthropoda
Clythrocerus carinatus	1	0	0	1	0	0	Arthropoda
Clythrocerus granulatus	0	0	0	0	1	1	Arthropoda
Clythrocerus moreirai	0	0	0	0	0	1	Arthropoda
Coenobita clypeatus	0	0	0	0	0	1	Arthropoda
Collodes armatus	0	1	0	0	1	0	Arthropoda
Collodes inermis	1	1	0	0	1	1	Arthropoda
Collodes robustus	0	0	1	0	1	1	Arthropoda
Collodes rostratus	0	1	0	0	0	0	Arthropoda
Collodes trispinosus	0	1	0	0	1	1	Arthropoda
Colobomatus belizensis	0	0	0	0	1	0	Arthropoda
Colomastix bousfieldi	0	0	0	0	1	0	Arthropoda
Colomastix camura	0	0	0	0	1	0	Arthropoda
Colomastix fissilingua	0	0	0	0	1	0	Arthropoda
Colomastix halichondriae	0	0	0	0	1	0	Arthropoda
Colomastix janiceae	0	0	0	0	0	1	Arthropoda
Colomastix marielle	0	1	0	0	0	0	Arthropoda
Colomastix simplicauda	0	0	0	0	1	0	Arthropoda
Colomastix tridentata	0	0	0	0	1	0	Arthropoda
Colomastix trispinosa	0	0	0	1	0	0	Arthropoda
Colomastix tubulosa	0	1	0	0	0	0	Arthropoda
Colossendeis colossea	0	0	1	0	1	1	Arthropoda
Colossendeis macerrima	0	0	1	0	1	1	Arthropoda
Colossendeis melancholicus	0	0	0	0	0	1	Arthropoda
Conaea rapax	0	0	0	0	0	1	Arthropoda
Conchoecetta acuminata	0	0	0	1	1	0	Arthropoda
Conchoecia magna	0	1	0	1	1	0	Arthropoda
Conchoecia subarcuata	0	0	0	1	1	0	Arthropoda
Conchoecilla daphnoides	0	1	0	1	1	0	Arthropoda
Conchoecissa ametra	0	0	0	1	0	0	Arthropoda
Conchoecissa imbricata	0	1	0	1	1	0	Arthropoda
Copilia lata	0	1	1	1	1	0	Arthropoda
Copilia mirabilis	0	1	1	1	0	1	Arthropoda
Copilia quadrata	0	1	0	1	0	0	Arthropoda
Copilia vitrea	0	0	0	0	0	1	Arthropoda
Coralaxius nodulosus	0	1	0	0	1	1	Arthropoda
Cornutosergestes cornutus	1	1	0	0	1	1	Arthropoda
Coronida bradyi	0	1	0	0	0	0	Arthropoda
Corycaeus speciosus	0	1	0	1	1	1	Arthropoda
Coryrhynchus algicola	0	1	0	0	0	0	Arthropoda
Coryrhynchus lamelligerus	0	0	0	0	0	1	Arthropoda
Coryrhynchus riisei	0	1	0	0	0	1	Arthropoda
Coxophoxus alonso	0	1	0	0	0	0	Arthropoda
Coxophoxus coxalis	0	0	0	0	1	0	Arthropoda
Crangon crangon	0	0	0	0	1	0	Arthropoda
Cranocephalus scleroticus	0	0	1	0	1	0	Arthropoda
Crassicorophium bonellii	0	1	0	0	1	0	Arthropoda
Cronius ruber	1	1	1	0	1	1	Arthropoda
Cryptosoma bairdii	0	0	0	1	1	1	Arthropoda
Cryptosoma balguerii	0	1	0	0	0	0	Arthropoda
Ctenocalanus citer	0	1	0	0	0	0	Arthropoda
Ctenocalanus vanus	0	1	1	0	1	0	Arthropoda
Cuapetes americanus	0	1	0	1	0	1	Arthropoda
Cumella (Cumella) decipiens	0	0	1	0	0	0	Arthropoda
Cumella (Cumella) meridionalis	0	0	1	0	0	0	Arthropoda
Cumellopsis bicostata	0	0	1	1	0	0	Arthropoda
Curidia debrogania	0	0	0	0	0	1	Arthropoda
Curidia magellanica	0	0	0	0	1	0	Arthropoda
Cyamus gracilis	0	0	0	0	1	0	Arthropoda
Cyamus ovalis	0	0	0	0	1	0	Arthropoda
Cybicola buccatus	0	0	1	0	0	1	Arthropoda
Cyclaspis dentifrons	0	1	0	0	0	0	Arthropoda
Cyclaspis jonesi	0	1	0	0	0	0	Arthropoda
Cyclaspis oxyura	0	1	0	0	0	0	Arthropoda
Cyclaspis reticulata	0	1	0	0	0	0	Arthropoda
Cyclaspis striata	0	1	0	0	0	0	Arthropoda
Cyclaspis varians	0	0	0	0	0	1	Arthropoda
Cycloachelous granulatus	0	0	0	0	1	0	Arthropoda
Cyclodorippe antennaria	0	0	0	0	0	1	Arthropoda
Cyclograpsus integer	0	0	0	1	0	0	Arthropoda
Cyclozodion angustum	0	0	0	0	0	1	Arthropoda
Cylindryllioides mawsoni	0	0	0	0	1	0	Arthropoda
Cymadusa filosa	0	1	0	0	1	0	Arthropoda
Cymbasoma gracile	0	1	0	0	0	0	Arthropoda
Cymbasoma rigidum	0	1	0	0	0	0	Arthropoda
Cymbasoma rochai	0	1	0	0	0	0	Arthropoda
Cymodoce australis	0	0	0	1	0	0	Arthropoda
Cymodoce barrerae	0	1	0	1	0	0	Arthropoda
Cymodoce bentonica	1	0	0	1	0	0	Arthropoda
Cymodoce brasiliensis	0	0	0	1	0	0	Arthropoda
Cymodoce meridionalis	0	1	0	1	0	0	Arthropoda
Cymodocella guarapariensis	0	0	0	1	0	0	Arthropoda
Cymonomoides fitoi	0	0	0	0	1	1	Arthropoda
Cymonomoides guinotae	0	0	0	0	1	0	Arthropoda
Cymonomus magnirostris	0	0	0	0	1	1	Arthropoda
Cymothoa excisa	0	0	0	1	1	1	Arthropoda
Cymothoa oestrum	0	0	0	0	1	0	Arthropoda
Cyphocaris johnsoni	0	0	0	0	1	0	Arthropoda
Cypridina noctiluca	1	0	0	0	0	0	Arthropoda
Cyrtoplax spinidentata	0	0	0	1	0	0	Arthropoda
Dairella californica	0	0	1	0	0	0	Arthropoda
Darcythompsonia radans	0	0	0	1	0	0	Arthropoda
Dardanus fucosus	1	0	1	0	1	1	Arthropoda
Dardanus insignis	0	0	1	0	0	0	Arthropoda
Dardanus venosus	1	1	1	1	1	1	Arthropoda
Dawsonius latispinus	0	0	0	0	0	1	Arthropoda
Deflexilodes acutipes	0	0	0	0	1	0	Arthropoda
Deflexilodes gibbosus	0	0	0	0	1	0	Arthropoda
Deflexilodes griseus	0	0	0	0	1	0	Arthropoda
Deflexilodes intermedius	0	0	0	0	1	0	Arthropoda
Deflexilodes subnudus	0	0	0	0	1	0	Arthropoda
Deilocerus analogus	0	0	0	1	0	0	Arthropoda
Deilocerus perpusillus	0	0	0	1	1	1	Arthropoda
Delibus nudus	0	0	0	0	1	0	Arthropoda
Deltopelta obliqua	0	0	0	0	0	1	Arthropoda
Dendrocephalus (Dendrocephalus) orientalis	0	0	0	1	0	0	Arthropoda
Deosergestes corniculum	1	1	0	0	0	0	Arthropoda
Deosergestes henseni	1	1	1	1	1	1	Arthropoda
Deosergestes paraseminudus	1	0	1	0	1	1	Arthropoda
Deshayesorchestia deshayesii	0	0	0	0	1	0	Arthropoda
Deutella incerta	0	0	1	0	1	1	Arthropoda
Deutella margaritae	0	0	0	0	1	0	Arthropoda
Deutella vemae	0	0	0	0	1	0	Arthropoda
Diaixis helenae	0	0	0	0	0	1	Arthropoda
Diaphanosoma brachyurum	1	0	0	0	0	0	Arthropoda
Diarthrodes aegidaeus	0	0	0	1	0	0	Arthropoda
Diceroscalpellum diceratum	0	0	1	0	0	0	Arthropoda
Dicranodromia felderi	0	0	0	0	1	0	Arthropoda
Dicranodromia simplicia	1	0	0	0	0	0	Arthropoda
Didymochelia edwardi	0	0	0	0	1	0	Arthropoda
Didymochelia spongicola	0	0	0	0	1	0	Arthropoda
Dikwa andresi	0	0	0	0	1	0	Arthropoda
Dinemoura latifolia	0	0	0	0	0	1	Arthropoda
Dioithona oculata	0	1	0	1	1	0	Arthropoda
Discerceis kensleyi	0	0	0	0	0	1	Arthropoda
Discias atlanticus	0	0	0	1	1	0	Arthropoda
Discias serratirostris	0	0	0	1	0	0	Arthropoda
Discoconchoecia elegans	0	0	0	1	1	0	Arthropoda
Dissodactylus crinitichelis	0	1	0	1	1	1	Arthropoda
Dissodactylus mellitae	0	0	0	0	0	1	Arthropoda
Dissodactylus primitivus	0	0	0	0	0	1	Arthropoda
Distioculus minor	0	0	0	0	0	1	Arthropoda
Ditrichocorycaeus amazonicus	0	1	0	1	0	0	Arthropoda
Dodecas elongata	0	0	0	0	1	0	Arthropoda
Dolichiscus tenuispinis	0	0	0	1	0	0	Arthropoda
Domecia acanthophora	0	0	0	1	0	0	Arthropoda
Dromedopycnon acanthus	0	0	0	1	0	0	Arthropoda
Dromia erythropus	0	0	1	1	1	1	Arthropoda
Drummondia luce	0	0	0	0	1	0	Arthropoda
Dulichiella appendiculata	0	0	0	1	1	0	Arthropoda
Dumosus atari	0	0	0	0	1	0	Arthropoda
Dynameniscus carinatus	0	0	0	0	1	0	Arthropoda
Dyspanopeus sayi	0	0	0	0	0	1	Arthropoda
Ebalia cariosa	0	0	0	0	1	1	Arthropoda
Ebalia cristata	0	0	0	0	1	1	Arthropoda
Ebalia stimpsoni	0	1	0	0	1	1	Arthropoda
Echiniphimedia echinata	0	0	0	0	1	0	Arthropoda
Echiniphimedia gabrielae	0	0	0	0	1	0	Arthropoda
Echiniphimedia hodgsoni	0	0	0	0	1	0	Arthropoda
Echiniphimedia scotti	0	0	0	0	1	0	Arthropoda
Echinopsyllus brasiliensis	0	1	0	0	0	0	Arthropoda
Echinopsyllus grohmannae	0	1	0	0	0	0	Arthropoda
Echinopsyllus nogueirae	0	1	0	0	0	0	Arthropoda
Eclecticus eclecticus	0	0	0	0	0	1	Arthropoda
Ekelofia oculata	0	0	0	0	1	0	Arthropoda
Elasmopus balkomanus	0	0	1	1	1	0	Arthropoda
Elasmopus bampo	0	0	0	0	1	0	Arthropoda
Elasmopus elieri	0	0	0	0	1	0	Arthropoda
Elasmopus karamani	0	0	0	1	0	0	Arthropoda
Elasmopus lejeunei	0	0	0	1	0	0	Arthropoda
Elasmopus levis	0	0	0	0	1	0	Arthropoda
Elasmopus pectenicrus	0	0	0	0	1	0	Arthropoda
Elasmopus pocillimanus	0	0	0	0	1	0	Arthropoda
Elasmopus rapax	0	0	0	1	1	0	Arthropoda
Elasmopus spinidactylus	0	0	0	0	1	0	Arthropoda
Elasmopus thomasi	0	0	0	0	1	0	Arthropoda
Elasmopus wahine	0	0	0	0	1	0	Arthropoda
Elassorhis laterospinata	0	0	0	1	0	0	Arthropoda
Emerita brasiliensis	0	1	0	0	1	0	Arthropoda
Emerita portoricensis	0	1	0	0	0	0	Arthropoda
Emertonia minor	0	0	0	1	0	0	Arthropoda
Enallopaguropsis williamsi	0	0	0	0	0	1	Arthropoda
Enallopagurus provenzanoi	0	0	0	0	0	1	Arthropoda
Enoplometopus antillensis	0	0	0	1	0	1	Arthropoda
Eobrolgus spinosus	0	0	0	0	1	0	Arthropoda
Eophoxocephalopsis deceptionis	0	0	0	0	1	0	Arthropoda
Eophoxocephalopsis rhachianensis	0	0	0	0	1	0	Arthropoda
Ephyrina benedicti	0	0	0	0	1	0	Arthropoda
Ephyrina ombango	0	0	0	0	1	0	Arthropoda
Epialtus bituberculatus	0	1	0	1	0	1	Arthropoda
Epialtus brasiliensis	0	1	0	0	0	1	Arthropoda
Epialtus longirostris	0	0	0	0	0	1	Arthropoda
Epimeria (Drakepimeria) reoproi	0	0	0	0	1	0	Arthropoda
Epimeria (Drakepimeria) vaderi	0	0	0	0	1	0	Arthropoda
Epimeria (Epimeriella) scabrosa	0	0	0	0	1	0	Arthropoda
Epimeria (Hoplepimeria) georgiana	0	0	0	0	1	0	Arthropoda
Epimeria (Hoplepimeria) inermis	0	0	0	0	1	0	Arthropoda
Epimeria (Hoplepimeria) rimicarinata	0	0	0	0	1	0	Arthropoda
Epimeria (Hoplepimeria) robusta	0	0	0	0	1	0	Arthropoda
Epimeria (Hoplepimeria) rubrieques	0	0	0	0	1	0	Arthropoda
Epimeria (Laevepimeria) walkeri	0	0	0	0	1	0	Arthropoda
Epimeria (Metepimeria) acanthurus	0	0	0	0	1	0	Arthropoda
Epimeria (Metepimeria) intermedia	0	0	0	0	1	0	Arthropoda
Epimeria (Pseudepimeria) oxicarinata	0	0	0	0	1	0	Arthropoda
Epimeria (Pseudepimeria) pulchra	0	0	0	0	1	0	Arthropoda
Epimeria (Urepimeria) annabellae	0	0	0	0	1	0	Arthropoda
Epimeria bathyalis	0	1	0	0	0	0	Arthropoda
Epimeria rotunda	0	1	0	0	0	0	Arthropoda
Ericerodes gracilipes	0	1	0	0	1	1	Arthropoda
Ericerodes minusculus	0	0	0	1	0	0	Arthropoda
Erichsonella filiformis	0	0	0	1	0	0	Arthropoda
Ericthonius brasiliensis	0	1	1	0	1	0	Arthropoda
Ericthonius punctatus	0	0	1	1	1	0	Arthropoda
Ericthonius rubricornis	0	0	0	0	1	0	Arthropoda
Eriopisa coeca	0	0	0	0	1	0	Arthropoda
Eriopisa incisa	0	0	1	0	1	0	Arthropoda
Eriphia gonagra	0	1	0	1	1	0	Arthropoda
Ethusa americana	0	1	0	0	1	1	Arthropoda
Ethusa mascarone	0	0	0	0	1	1	Arthropoda
Ethusa microphthalma	0	0	0	0	1	1	Arthropoda
Ethusa tenuipes	0	0	0	0	1	0	Arthropoda
Ethusina abyssicola	0	0	0	0	1	0	Arthropoda
Euaugaptilus filigerus	0	0	1	0	0	0	Arthropoda
Euaugaptilus palumboii	0	0	0	0	1	0	Arthropoda
Euaugaptilus sublongiseta	0	0	0	0	0	1	Arthropoda
Euaugaptilus vescus	0	0	0	0	0	1	Arthropoda
Eucalanus elongatus	0	0	0	0	1	0	Arthropoda
Eucalanus hyalinus	0	0	0	0	0	1	Arthropoda
Euchaeta acuta	0	0	1	0	0	1	Arthropoda
Euchaeta marina	1	1	0	1	1	1	Arthropoda
Euchaeta media	0	0	0	0	0	1	Arthropoda
Euchaeta paraconcinna	0	0	1	0	0	0	Arthropoda
Euchaeta spinosa	0	0	0	0	0	1	Arthropoda
Euchirella amoena	0	0	0	0	0	1	Arthropoda
Euchirella bitumida	0	0	1	0	0	1	Arthropoda
Euchirella curticauda	0	0	0	0	0	1	Arthropoda
Euchirella messinensis	0	0	0	0	0	1	Arthropoda
Euchirella pulchra	0	0	1	0	0	1	Arthropoda
Euchirella rostrata	0	0	0	0	0	1	Arthropoda
Euchirella splendens	0	0	1	0	0	1	Arthropoda
Euchirella truncata	0	0	0	0	0	1	Arthropoda
Euchirella venusta	0	0	0	0	0	1	Arthropoda
Euchirograpsus americanus	0	0	0	0	1	1	Arthropoda
Euconchoecia chierchiae	0	1	0	0	1	0	Arthropoda
Eucopia unguiculata	0	0	0	0	0	1	Arthropoda
Eucratodes agassizii	0	0	0	0	0	1	Arthropoda
Eucratopsis crassimanus	0	0	1	0	0	0	Arthropoda
Eudevenopus gracilipes	0	0	0	0	1	0	Arthropoda
Eudevenopus metagracilis	0	0	1	0	1	0	Arthropoda
Eudorella gracilior	0	0	0	0	0	1	Arthropoda
Eugonatonotus crassus	0	0	0	0	0	1	Arthropoda
Eumunida picta	0	0	0	0	0	1	Arthropoda
Eunephrops bairdii	0	0	0	0	1	1	Arthropoda
Eupasiphae gilesii	0	0	0	0	1	0	Arthropoda
Euphausia americana	0	1	0	0	0	0	Arthropoda
Euphausia brevis	0	1	0	0	0	0	Arthropoda
Euphausia crystallorophias	0	0	0	0	1	0	Arthropoda
Euphausia frigida	0	0	0	0	1	0	Arthropoda
Euphausia hemigibba	0	1	0	0	0	0	Arthropoda
Euphausia superba	0	0	0	0	1	1	Arthropoda
Euphausia tenera	0	1	0	0	0	0	Arthropoda
Euphausia triacantha	0	0	0	0	1	0	Arthropoda
Euprognatha rastellifera	0	0	0	0	0	1	Arthropoda
Eupronoe maculata	0	0	1	0	1	0	Arthropoda
Eupronoe minuta	0	0	0	0	1	1	Arthropoda
Eurycope alia	0	0	1	0	0	0	Arthropoda
Eurycope baea	0	0	1	0	0	0	Arthropoda
Eurycope propilosa	0	0	1	0	0	0	Arthropoda
Eurycyde acanthopus	0	0	0	0	1	0	Arthropoda
Eurycyde clitellaria	0	0	0	0	1	0	Arthropoda
Eurycyde curvata	0	0	0	0	1	0	Arthropoda
Eurycyde gorda	0	0	0	0	0	1	Arthropoda
Eurycyde platyspina	0	1	0	0	0	0	Arthropoda
Eurycyde raphiaster	0	0	0	0	0	1	Arthropoda
Eurydice personata	0	0	0	0	1	0	Arthropoda
Euryozius sanguineus	0	0	0	1	0	0	Arthropoda
Eurypanopeus abbreviatus	0	1	0	1	1	1	Arthropoda
Eurypanopeus dissimilis	0	0	0	0	0	1	Arthropoda
Euryphorus nordmannii	0	0	0	0	1	0	Arthropoda
Euryplax nitida	0	1	0	0	1	1	Arthropoda
Eurypodius latreillii	0	1	0	0	0	0	Arthropoda
Eurysquilla holthuisi	0	0	0	0	0	1	Arthropoda
Eurysquilla plumata	1	0	0	0	1	0	Arthropoda
Eurytium limosum	1	1	0	0	0	0	Arthropoda
Eusarsiella zostericola	0	0	1	0	0	0	Arthropoda
Eusiroides monoculoides	0	0	0	0	1	0	Arthropoda
Eusiroides yucatanensis	0	0	0	0	1	0	Arthropoda
Euterpina acutifrons	1	1	0	1	1	1	Arthropoda
Excirolana braziliensis	0	0	0	1	0	0	Arthropoda
Excirolana mayana	0	0	0	0	0	1	Arthropoda
Excorallana berbicensis	0	0	1	0	0	0	Arthropoda
Excorallana bicornis	1	0	0	0	0	0	Arthropoda
Excorallana lemoscastroi	0	0	0	1	0	0	Arthropoda
Excorallana oculata	0	0	0	0	0	1	Arthropoda
Excorallana richardsoni	0	0	0	1	0	0	Arthropoda
Excorallana stebbingi	0	0	0	1	0	0	Arthropoda
Excorallana tricornis	0	0	0	0	0	1	Arthropoda
Exhippolysmata oplophoroides	1	0	1	0	1	1	Arthropoda
Exoediceropsis affinis	0	0	0	0	1	0	Arthropoda
Exoediceropsis chiltoni	0	0	0	0	1	0	Arthropoda
Exoediceropsis lobata	0	0	0	0	1	0	Arthropoda
Exosphaeroma diminutum	0	0	0	0	1	0	Arthropoda
Exuristes serratus	0	0	0	0	1	0	Arthropoda
Fabia byssomiae	0	1	0	0	0	0	Arthropoda
Farranula carinata	0	1	0	0	0	0	Arthropoda
Farranula gracilis	1	1	0	1	1	1	Arthropoda
Fellia bicornis	1	0	0	1	1	0	Arthropoda
Fellia cornuta	0	0	0	0	1	0	Arthropoda
Figorella macrophoculata	0	0	0	0	1	0	Arthropoda
Fistulobalanus citerosum	1	0	0	0	0	0	Arthropoda
Frevillea barbata	0	0	0	0	1	1	Arthropoda
Frevillea hirsuta	0	1	0	0	0	0	Arthropoda
Frigora ascidicola	0	0	0	0	1	0	Arthropoda
Fuegiphoxus abjectus	0	0	0	0	1	0	Arthropoda
Fuegiphoxus inutilus	0	0	0	0	1	0	Arthropoda
Funchalia villosa	0	0	1	0	1	1	Arthropoda
Gaetanus brevicornis	0	0	0	0	1	0	Arthropoda
Gaetanus curvicornis	0	1	0	0	0	0	Arthropoda
Gaetanus miles	0	0	0	0	0	1	Arthropoda
Gaetanus minor	0	1	0	0	1	0	Arthropoda
Gaetanus pileatus	0	0	0	0	0	1	Arthropoda
Galacantha spinosa	0	0	0	0	1	1	Arthropoda
Gammarella hybophora	0	0	0	0	1	0	Arthropoda
Gammaropsis (Gammaropsis) bennetti	0	0	0	0	1	0	Arthropoda
Gammaropsis (Gammaropsis) ctenura	0	0	0	0	1	0	Arthropoda
Gammaropsis (Gammaropsis) deseadensis	0	0	0	0	1	0	Arthropoda
Gammaropsis (Gammaropsis) exsertipes	0	0	0	0	1	0	Arthropoda
Gammaropsis (Gammaropsis) kergueleni	0	0	0	0	1	0	Arthropoda
Gammaropsis (Gammaropsis) longicornis	0	0	0	0	1	0	Arthropoda
Gammaropsis (Gammaropsis) longitarsus	0	0	0	0	1	0	Arthropoda
Gammaropsis (Gammaropsis) purpurescens	0	0	0	0	1	0	Arthropoda
Gammaropsis (Gammaropsis) remipes	0	0	0	0	1	0	Arthropoda
Gammaropsis (Gammaropsis) triodon	0	0	0	0	1	0	Arthropoda
Gammaropsis (Gammaropsis) valdiviae	0	0	0	0	1	0	Arthropoda
Gammaropsis (Pseudeurystheus) sublitoralis	0	0	0	0	1	0	Arthropoda
Gammaropsis arawakia	0	0	1	0	1	0	Arthropoda
Gammaropsis chelifera	0	1	0	0	1	0	Arthropoda
Gammaropsis sophiae	0	1	0	0	0	0	Arthropoda
Gammaropsis thompsoni	0	1	0	0	0	0	Arthropoda
Gammaropsis togoensis	0	1	1	0	1	0	Arthropoda
Gammarus mucronatus	0	0	0	0	1	0	Arthropoda
Gardinerosergia splendens	0	0	1	0	1	1	Arthropoda
Garosyrrhoe bigarra	0	0	0	0	1	0	Arthropoda
Gaussicia incisa	0	0	0	0	1	0	Arthropoda
Gaussicuma dufresnae	0	1	0	0	0	0	Arthropoda
Gebiacantha bermudensis	0	0	0	0	1	1	Arthropoda
Gecarcinus lateralis	0	0	0	0	0	1	Arthropoda
Gennadas bouvieri	1	0	1	0	1	1	Arthropoda
Gennadas capensis	1	0	1	0	1	1	Arthropoda
Gennadas scutatus	1	0	1	0	1	0	Arthropoda
Gennadas talismani	1	0	1	0	1	0	Arthropoda
Gennadas valens	0	0	1	0	1	0	Arthropoda
Geocerceis barbarae	0	0	0	0	0	1	Arthropoda
Gibberosus myersi	0	0	1	0	1	0	Arthropoda
Gibbesia neglecta	0	1	0	0	0	1	Arthropoda
Gibbesia prasinolineata	1	0	0	0	0	0	Arthropoda
Gigantocypris muelleri	0	0	0	0	0	1	Arthropoda
Gitana dominica	0	0	1	0	1	0	Arthropoda
Gitanopsis denticulata	0	0	0	0	1	0	Arthropoda
Gitanopsis simplex	0	0	0	0	1	0	Arthropoda
Gitanopsis squamosa	0	0	0	0	1	0	Arthropoda
Globosolembos smithi	0	1	0	1	1	0	Arthropoda
Gloiopotes americanus	0	0	0	1	0	0	Arthropoda
Gloiopotes ornatus	0	0	0	1	1	0	Arthropoda
Glossobius auritus	0	0	0	0	0	1	Arthropoda
Glossocephalus milneedwardsi	0	0	1	0	1	0	Arthropoda
Glyphocrangon aculeata	0	1	0	0	0	0	Arthropoda
Glyphocrangon atlantica	0	0	0	0	1	0	Arthropoda
Glyphocrangon aurantiaca	0	0	1	0	1	0	Arthropoda
Glyphocrangon longirostris	0	1	0	0	0	0	Arthropoda
Glyphocrangon longleyi	0	0	0	0	1	1	Arthropoda
Glyphocrangon neglecta	0	1	0	0	1	1	Arthropoda
Glyphocrangon nobilis	0	0	0	0	0	1	Arthropoda
Glyphocrangon spinicauda	0	0	0	0	0	1	Arthropoda
Glyptoplax smithii	0	0	0	0	1	1	Arthropoda
Glyptoxanthus vermiculatus	0	1	0	0	0	0	Arthropoda
Glypturus acanthochirus	0	0	0	0	1	0	Arthropoda
Gnathia beethoveni	0	0	0	0	1	1	Arthropoda
Gnathia gonzalezi	0	0	0	0	0	1	Arthropoda
Gnathia magdalenensis	0	0	0	0	0	1	Arthropoda
Gnathia puertoricensis	0	0	0	0	0	1	Arthropoda
Gnathia virginalis	0	0	0	0	0	1	Arthropoda
Gnathiphimedia barnardi	0	0	0	0	1	0	Arthropoda
Gnathiphimedia macrops	0	0	0	0	1	0	Arthropoda
Gnathiphimedia mandibularis	0	0	0	0	1	0	Arthropoda
Gnathiphimedia sexdentata	0	0	0	0	1	0	Arthropoda
Gnathiphimedia urodentata	0	0	0	0	1	0	Arthropoda
Gnathiphimedia watlingi	0	0	0	0	1	0	Arthropoda
Gnathophausia zoea	0	1	0	0	0	0	Arthropoda
Gnathophylloides mineri	0	0	0	0	0	1	Arthropoda
Gnathophyllum americanum	0	0	0	0	0	1	Arthropoda
Gondogeneia antarctica	0	0	0	0	1	0	Arthropoda
Gondogeneia bidentata	0	0	0	0	1	0	Arthropoda
Gondogeneia chosroides	0	0	0	0	1	0	Arthropoda
Gondogeneia georgiana	0	0	0	0	1	0	Arthropoda
Gondogeneia patagonica	0	0	0	0	1	0	Arthropoda
Gondogeneia redfearni	0	0	0	0	1	0	Arthropoda
Gondogeneia simplex	0	0	0	0	1	0	Arthropoda
Gondogeneia subantarctica	0	0	0	0	1	0	Arthropoda
Gondogeneia thurstoni	0	0	0	0	1	0	Arthropoda
Gondwanorchestia scutigerula	0	0	0	0	1	0	Arthropoda
Goneplax sigsbei	0	0	0	0	1	1	Arthropoda
Goniopsis cruentata	1	1	0	1	0	0	Arthropoda
Goniopsyllus rostratus	0	1	0	0	0	1	Arthropoda
Gonodactylaceus falcatus	0	0	0	0	0	1	Arthropoda
Gonodactylellus spinosus	0	0	0	1	0	0	Arthropoda
Gracilimesus tropicalis	0	0	0	0	0	1	Arthropoda
Grandidierella bonnieroides	0	0	1	0	1	1	Arthropoda
Grapsus grapsus	0	0	0	0	1	1	Arthropoda
Graviscalpellum regina	0	0	0	0	0	1	Arthropoda
Guyanacaris hirsutimana	0	0	1	0	0	0	Arthropoda
Hadropenaeus affinis	0	0	0	0	0	1	Arthropoda
Hadropenaeus modestus	0	0	0	0	1	1	Arthropoda
Halacarsantia colombiensis	0	0	0	0	0	1	Arthropoda
Halacarus atlanticus	0	0	1	0	0	0	Arthropoda
Halice macronyx	0	0	0	0	1	0	Arthropoda
Halice profundi	0	0	0	0	1	0	Arthropoda
Halice secunda	0	0	0	0	1	0	Arthropoda
Halice tenella	0	0	0	0	1	0	Arthropoda
Halicella parasitica	0	0	0	0	1	0	Arthropoda
Halicyclops crassicornis	0	0	0	1	0	0	Arthropoda
Halicyclops oraeeburnensis	0	0	0	1	0	0	Arthropoda
Halicyclops thermophilus	0	0	0	1	0	0	Arthropoda
Haliophasma curri	0	0	0	0	1	0	Arthropoda
Haliragoides australis	0	0	0	0	1	0	Arthropoda
Halocypris inflata	0	0	0	1	0	0	Arthropoda
Halocypris pelagica	1	0	0	1	0	0	Arthropoda
Haloptilus angusticeps	0	0	0	0	0	1	Arthropoda
Haloptilus austini	0	0	1	0	1	0	Arthropoda
Haloptilus longicirrus	0	0	0	0	0	1	Arthropoda
Haloptilus longicornis	0	1	0	1	1	1	Arthropoda
Haloptilus mucronatus	0	0	0	0	0	1	Arthropoda
Haloptilus ornatus	0	0	0	0	1	0	Arthropoda
Haloptilus oxycephalus	0	0	0	0	0	1	Arthropoda
Haloptilus paralongicirrus	0	0	0	0	1	1	Arthropoda
Haloptilus plumosus	0	0	0	0	0	1	Arthropoda
Haloptilus spiniceps	0	1	0	0	1	1	Arthropoda
Haloschizopera tenuipes	0	1	0	0	0	0	Arthropoda
Hamaticolax scutigerulus	0	0	0	0	1	1	Arthropoda
Haplocheira barbimana	0	0	0	0	1	0	Arthropoda
Haplocheira plumosa	0	0	0	0	1	0	Arthropoda
Haploniscus tropicalis	0	0	0	0	0	1	Arthropoda
Haploops meloi	0	1	0	0	0	0	Arthropoda
Hapsidohedra ochlera	0	0	1	0	0	0	Arthropoda
Harpacticus chelifer	0	0	0	1	0	0	Arthropoda
Harpinia intermedia	0	0	0	0	1	0	Arthropoda
Harpinia karamani	0	0	0	0	1	0	Arthropoda
Harpinioides drepanocheir	0	0	0	0	1	0	Arthropoda
Harpinioides fissicauda	0	0	0	0	1	0	Arthropoda
Harpiniopsis aciculum	0	0	0	0	1	0	Arthropoda
Harpiniopsis wandichia	0	0	0	0	1	0	Arthropoda
Hartmanodes nyei	0	0	0	0	1	0	Arthropoda
Hebefustis mollicellus	0	0	0	1	0	0	Arthropoda
Hebefustis primitivus	0	0	0	0	0	1	Arthropoda
Hebefustis vafer	0	0	0	1	0	0	Arthropoda
Hemiaegina minuta	0	1	1	1	1	0	Arthropoda
Hemicyclops thalassius	1	1	0	1	0	0	Arthropoda
Hemipenaeus carpenteri	0	1	0	0	1	0	Arthropoda
Hemiproto wigleyi	0	0	1	0	1	1	Arthropoda
Hemisquilla braziliensis	0	1	0	0	0	0	Arthropoda
Hemityphis tenuimanus	0	0	1	0	1	0	Arthropoda
Hemus cristulipes	0	0	0	1	0	1	Arthropoda
Hepatus gronovii	1	0	0	0	1	0	Arthropoda
Hepatus pudibundus	0	1	1	0	1	1	Arthropoda
Hepatus scaber	1	0	1	0	1	0	Arthropoda
Hepomadus tener	0	1	0	0	1	1	Arthropoda
Herbstia depressa	0	1	0	0	0	1	Arthropoda
Heteractaea ceratopus	0	0	0	0	1	0	Arthropoda
Heterocarpus ensifer	1	0	1	0	1	1	Arthropoda
Heterocarpus inopinatus	0	1	0	0	0	0	Arthropoda
Heterocrypta granulata	0	0	0	0	1	1	Arthropoda
Heterocrypta lapidea	0	1	0	0	0	0	Arthropoda
Heteromesus bifurcatus	0	0	0	0	0	1	Arthropoda
Heteromysis elegans	0	0	0	0	0	1	Arthropoda
Heterophoxus oculatus	0	0	1	0	1	0	Arthropoda
Heterophoxus pellusidus	0	0	0	0	1	0	Arthropoda
Heterophoxus videns	0	0	0	0	1	0	Arthropoda
Heterorhabdus papilliger	0	1	0	0	1	1	Arthropoda
Heterorhabdus spinifrons	0	1	0	0	0	0	Arthropoda
Heteroserolis mgrayi	0	0	0	0	1	1	Arthropoda
Heteroserolis tropica	0	0	0	0	0	1	Arthropoda
Heterostylites longicornis	0	1	0	0	0	0	Arthropoda
Hexapanopeus angustifrons	0	1	0	1	1	1	Arthropoda
Hexapanopeus caribbaeus	0	1	0	1	0	0	Arthropoda
Hippa testudinaria	0	0	0	0	1	0	Arthropoda
Hippolyte nicholsoni	0	0	0	0	0	1	Arthropoda
Hippolyte obliquimanus	0	1	0	1	0	1	Arthropoda
Hippolyte zostericola	0	0	0	0	1	1	Arthropoda
Hirsutia bathyalis	0	0	1	0	0	0	Arthropoda
Holthuisaeus bermudensis	0	1	0	0	0	0	Arthropoda
Homola barbata	0	1	0	0	1	1	Arthropoda
Homolodromia monstrosa	0	0	1	0	0	1	Arthropoda
Homolodromia paradoxa	0	0	0	0	0	1	Arthropoda
Hourstonius laguna	0	0	0	0	1	1	Arthropoda
Hourstonius petulans	0	0	1	0	1	0	Arthropoda
Hourstonius templadoi	0	0	0	0	1	0	Arthropoda
Hourstonius tortugae	0	0	0	0	1	1	Arthropoda
Huarpe escofeti	0	0	0	0	1	0	Arthropoda
Humesosquilla decimdentata	0	0	0	0	1	0	Arthropoda
Hyale michelini	0	0	0	0	1	0	Arthropoda
Hyale pygmaea	0	0	0	0	1	0	Arthropoda
Hymenodora glacialis	0	0	0	0	1	0	Arthropoda
Hymenopenaeus aphoticus	0	0	0	0	1	0	Arthropoda
Hymenopenaeus debilis	0	1	1	0	1	1	Arthropoda
Hyperia galba	0	0	1	0	0	0	Arthropoda
Hyperietta luzoni	0	0	0	0	1	0	Arthropoda
Hyperietta parviceps	0	0	1	0	1	0	Arthropoda
Hyperionyx macrodactylus	0	0	0	0	1	0	Arthropoda
Hyperoche martinezii	0	0	1	0	1	0	Arthropoda
Hyperoche mediterranea	0	0	0	0	1	0	Arthropoda
Hyperoche picta	0	0	0	0	1	0	Arthropoda
Hypoconcha arcuata	0	1	0	0	1	0	Arthropoda
Hypoconcha parasitica	0	0	0	0	1	0	Arthropoda
Idunella andresi	0	0	0	0	1	0	Arthropoda
Idunella carinata	0	0	1	0	1	0	Arthropoda
Idyellopsis typica	0	0	0	1	0	0	Arthropoda
Iliacantha liodactylus	0	0	1	0	1	1	Arthropoda
Iliacantha sparsa	0	1	1	0	1	1	Arthropoda
Iliacantha subglobosa	0	0	0	0	1	1	Arthropoda
Ilyarachna plana	0	0	0	1	0	0	Arthropoda
Inachoides forceps	0	1	0	1	0	0	Arthropoda
Indanthura caribbica	0	0	0	0	1	0	Arthropoda
Iphimedia magellanica	0	0	0	0	1	0	Arthropoda
Iphimedia multidentata	0	0	0	0	1	0	Arthropoda
Iphimedia pacifica	0	0	0	0	1	0	Arthropoda
Iphimedia spinosa	0	0	0	0	1	0	Arthropoda
Iphimediella acuticoxa	0	0	0	0	1	0	Arthropoda
Iphimediella bransfieldi	0	0	0	0	1	0	Arthropoda
Iphimediella dominici	0	0	0	0	1	0	Arthropoda
Iphimediella georgei	0	0	0	0	1	0	Arthropoda
Iphimediella margueritei	0	0	0	0	1	0	Arthropoda
Iphimediella microdentata	0	0	0	0	1	0	Arthropoda
Iphimediella serrata	0	0	0	0	1	0	Arthropoda
Iridopagurus caribbensis	0	0	0	0	1	0	Arthropoda
Iridopagurus globulus	0	0	0	0	1	1	Arthropoda
Iridopagurus iris	0	0	0	0	1	1	Arthropoda
Iridopagurus margaritensis	0	0	0	0	1	1	Arthropoda
Iridopagurus reticulatus	0	0	0	0	0	1	Arthropoda
Iridopagurus violaceus	0	0	1	0	1	1	Arthropoda
Ischnocalanus gracilis	0	0	0	1	1	1	Arthropoda
Ischnochitonika lasalliana	0	0	0	0	1	0	Arthropoda
Ischnomesus caribbicus	0	0	0	0	0	1	Arthropoda
Ischnomesus hirsutus	0	1	0	0	0	0	Arthropoda
Ischnomesus multispinis	0	0	0	0	0	1	Arthropoda
Ischnomesus wilsoni	0	1	0	0	0	0	Arthropoda
Ischyrocerus hortator	0	0	0	0	1	0	Arthropoda
Ischyromene eatoni	0	0	0	1	0	0	Arthropoda
Isocheles wurdemanni	1	0	0	0	1	0	Arthropoda
Isocyamus antarcticensis	0	0	0	0	1	0	Arthropoda
Iulopis loveni	0	0	0	0	1	0	Arthropoda
Janicella spinicauda	0	1	0	1	1	1	Arthropoda
Jassa alonsoae	0	0	0	0	1	0	Arthropoda
Jassa fenwicki	0	0	0	0	1	0	Arthropoda
Jassa goniamera	0	0	0	0	1	0	Arthropoda
Jassa hartmannae	0	0	0	0	1	0	Arthropoda
Jassa multidentata	0	0	0	0	1	0	Arthropoda
Joeropsis tobagoensis	0	0	0	0	1	0	Arthropoda
Keraia longiseta	0	0	0	1	0	0	Arthropoda
Kolocheres angustus	0	1	0	1	0	0	Arthropoda
Kuna insularis	0	0	0	0	0	1	Arthropoda
Kuphocheira emancipata	0	0	0	0	1	0	Arthropoda
Labidocera acutifrons	1	1	0	0	0	0	Arthropoda
Labidocera fluviatilis	1	0	1	1	0	1	Arthropoda
Labidocera nerii	0	0	0	0	1	0	Arthropoda
Labidocera panamae	0	0	0	0	0	1	Arthropoda
Labidocera scotti	0	0	0	0	1	0	Arthropoda
Labriphimedia pulchridentata	0	0	0	0	1	0	Arthropoda
Labriphimedia vespuccii	0	0	0	0	1	0	Arthropoda
Laleonectes vocans	0	1	0	0	0	1	Arthropoda
Lanceola felina	0	1	0	0	0	0	Arthropoda
Latigammaropsis atlantica	0	0	0	1	1	0	Arthropoda
Latreillia elegans	0	0	0	0	1	1	Arthropoda
Latreutes fucorum	0	1	0	1	0	1	Arthropoda
Latreutes parvulus	0	1	0	0	0	1	Arthropoda
Leander paulensis	0	1	0	1	0	0	Arthropoda
Leander tenuicornis	0	1	0	1	0	1	Arthropoda
Leiolambrus nitidus	1	0	1	0	1	1	Arthropoda
Lembos argentinensis	0	0	0	0	1	0	Arthropoda
Lembos fuegiensis	0	0	0	0	1	0	Arthropoda
Lembos hypacanthus	0	1	0	0	0	0	Arthropoda
Lepechinella drygalskii	0	0	0	0	1	0	Arthropoda
Lepechinella raua	0	0	0	0	0	1	Arthropoda
Lepechinelloides weddellensis	0	0	0	0	1	0	Arthropoda
Lepeophtheirus bagri	0	1	0	0	0	0	Arthropoda
Lepidepecreum magdalenensis	0	1	0	0	0	0	Arthropoda
Lepidopa richmondi	0	1	0	0	1	0	Arthropoda
Lepidophthalmus siriboia	0	1	0	0	0	0	Arthropoda
Leptanthura affinis	0	0	1	0	0	0	Arthropoda
Leptanthura guianae	0	0	1	0	0	0	Arthropoda
Leptanthura micrura	0	0	0	1	0	0	Arthropoda
Leptochela serratorbita	0	1	0	0	0	1	Arthropoda
Leptocotis tenuirostris	0	1	1	0	0	0	Arthropoda
Leptognathia breviremis	0	0	0	0	1	0	Arthropoda
Leptophoxoides marina	0	1	0	0	0	0	Arthropoda
Leptopisa setirostris	0	0	0	1	0	0	Arthropoda
Leptopsyllus punctatus	0	1	0	0	0	0	Arthropoda
Leptuca cumulanta	1	0	0	0	0	0	Arthropoda
Leptuca leptodactyla	0	1	0	1	0	0	Arthropoda
Leptuca thayeri	0	1	0	1	0	0	Arthropoda
Lernanthropus foliaceus	0	0	0	0	1	0	Arthropoda
Lestrigonus bengalensis	0	0	1	0	1	0	Arthropoda
Lestrigonus latissimus	0	1	0	0	1	0	Arthropoda
Lestrigonus macrophthalmus	0	0	0	0	1	0	Arthropoda
Lestrigonus schizogeneios	0	0	1	0	1	0	Arthropoda
Lestrigonus shoemakeri	0	0	1	0	0	0	Arthropoda
Leucon (Alytoleucon) jonesi	0	0	1	0	0	0	Arthropoda
Leucon (Epileucon) tenuirostris	0	0	1	0	0	0	Arthropoda
Leucothoe ayrtonia	0	0	0	0	1	0	Arthropoda
Leucothoe basilobata	0	1	0	1	0	0	Arthropoda
Leucothoe cheiriserra	0	1	0	0	0	0	Arthropoda
Leucothoe laurensi	0	0	0	1	0	0	Arthropoda
Leucothoe occidentalis	0	0	0	1	0	0	Arthropoda
Leucothoe spinicarpa	0	1	0	0	1	0	Arthropoda
Leucothoe tridens	0	0	0	1	0	0	Arthropoda
Leucothoe urospinosa	0	1	0	1	0	0	Arthropoda
Leurocyclus tuberculosus	0	1	0	0	0	0	Arthropoda
Libinia ferreirae	1	0	0	0	1	0	Arthropoda
Ligulodactylus bentarti	0	0	0	0	1	0	Arthropoda
Ligulodactylus macrocheir	0	0	0	0	1	0	Arthropoda
Liljeborgia falklandica	0	0	0	0	1	0	Arthropoda
Liljeborgia georgiana	0	0	0	0	1	0	Arthropoda
Liljeborgia georgiensis	0	0	0	0	1	0	Arthropoda
Liljeborgia kerguelenensis	0	0	0	0	1	0	Arthropoda
Liljeborgia longicornis	0	0	0	0	1	0	Arthropoda
Liljeborgia macrodon	0	0	0	0	1	0	Arthropoda
Liljeborgia proxima	0	0	0	0	1	0	Arthropoda
Liljeborgia pseudomacronyx	0	0	0	0	1	0	Arthropoda
Liljeborgia quadridentata	0	0	0	0	1	0	Arthropoda
Limnoporeia in���rmichelata	0	1	0	0	0	0	Arthropoda
Limnoria indica	0	0	0	0	0	1	Arthropoda
Limnoria pfefferi	0	0	0	0	0	1	Arthropoda
Limnoria platycauda	0	0	0	0	0	1	Arthropoda
Limnoria simulata	0	0	0	0	0	1	Arthropoda
Limnoria tripunctata	0	0	0	0	0	1	Arthropoda
Linca pinita	0	0	0	0	1	0	Arthropoda
Liocoryphe minocule	0	0	0	0	1	0	Arthropoda
Lipkebe holthuisi	0	0	0	0	0	1	Arthropoda
Liropus nelsonae	0	0	0	1	0	0	Arthropoda
Litarachna incerta	0	0	0	0	1	0	Arthropoda
Lithadia conica	1	0	0	1	0	0	Arthropoda
Lithadia obliqua	0	0	0	1	0	0	Arthropoda
Lithadia vertiginosa	1	0	0	1	0	0	Arthropoda
Lithodes manningi	0	0	1	0	1	0	Arthropoda
Lobopilumnus agassizii	0	0	0	0	1	0	Arthropoda
Longigammarus planasiae	0	0	0	0	1	0	Arthropoda
Longipedia coronata	0	0	0	1	0	0	Arthropoda
Lophogaster longirostris	0	0	0	0	0	1	Arthropoda
Lophuroecia lophura	0	0	0	1	0	0	Arthropoda
Loricoecia loricata	0	0	0	0	1	0	Arthropoda
Loxothylacus caribaeus	0	0	1	0	0	0	Arthropoda
Lubbockia squillimana	0	1	0	0	0	1	Arthropoda
Lucicutia clausi	0	1	0	0	0	1	Arthropoda
Lucicutia flavicornis	1	1	0	1	1	1	Arthropoda
Lucicutia gemina	0	0	1	0	0	0	Arthropoda
Lucicutia ovalis	1	1	0	0	0	1	Arthropoda
Lucifer typus	0	1	0	0	0	0	Arthropoda
Lupella forceps	0	0	1	0	1	1	Arthropoda
Lycaea pachypoda	0	0	0	0	1	0	Arthropoda
Lycaea pulex	0	0	1	0	1	0	Arthropoda
Lycaea serrata	0	0	0	0	1	0	Arthropoda
Lycaea vincentii	0	1	0	0	0	0	Arthropoda
Lycaeopsis themistoides	0	0	1	0	1	0	Arthropoda
Lysianassa danai	0	1	0	0	0	0	Arthropoda
Lysianassina longicornis	0	0	0	0	1	0	Arthropoda
Lysianopsis alba	0	0	1	0	1	0	Arthropoda
Lysianopsis concavus	0	1	0	0	0	0	Arthropoda
Lysianopsis hummelincki	0	1	0	0	0	0	Arthropoda
Lysiosquilla scabricauda	0	0	1	0	1	1	Arthropoda
Lysirude nitidus	0	0	1	0	1	1	Arthropoda
Lysmata grabhami	0	0	0	0	0	1	Arthropoda
Lysmata intermedia	0	1	0	0	0	1	Arthropoda
Lysmata jundalini	0	0	0	0	0	1	Arthropoda
Lysmata moorei	0	0	1	0	0	1	Arthropoda
Macrobrachium acanthurus	1	1	0	0	1	1	Arthropoda
Macrobrachium carcinus	0	0	0	0	0	1	Arthropoda
Macrobrachium rosenbergii	1	0	0	0	0	0	Arthropoda
Macrochoecilla macrocheira	1	0	0	1	1	1	Arthropoda
Macrocoeloma camptocerum	0	0	0	0	0	1	Arthropoda
Macrocoeloma concavum	0	1	0	0	1	0	Arthropoda
Macrocoeloma diplacanthum	0	0	0	0	0	1	Arthropoda
Macrocoeloma eutheca	0	1	0	1	1	1	Arthropoda
Macrocoeloma intermedium	0	0	0	0	0	1	Arthropoda
Macrocoeloma laevigatum	0	1	0	1	0	0	Arthropoda
Macrocoeloma subparellelum	0	0	0	0	0	1	Arthropoda
Macrocoeloma trispinosum	0	0	0	1	1	1	Arthropoda
Macroconchoecia reticulata	0	0	0	0	1	0	Arthropoda
Macrocyprina maddocksae	0	1	0	0	0	0	Arthropoda
Macropodia tenuirostris	0	0	0	1	0	0	Arthropoda
Macropyxis adrecta	0	1	0	0	0	0	Arthropoda
Macropyxis kornickeri	0	0	0	1	0	0	Arthropoda
Macropyxis similis	0	0	0	1	0	0	Arthropoda
Macrosarisa bensoni	0	0	0	1	0	0	Arthropoda
Macrosetella gracilis	1	1	1	1	1	1	Arthropoda
Macrostylis caribbicus	0	0	0	0	0	1	Arthropoda
Madarateuchus vanderhorsti	0	0	0	0	1	1	Arthropoda
Maeracoota galani	0	0	0	0	1	0	Arthropoda
Maeropsis revelata	0	0	0	0	1	0	Arthropoda
Maguimithrax spinosissimus	0	0	0	0	0	1	Arthropoda
Malacanthura truncata	0	0	1	0	0	0	Arthropoda
Malacopsyllus fragilis	0	1	0	0	0	0	Arthropoda
Malvinometopa porcellana	0	0	0	0	1	0	Arthropoda
Manaxius jenneri	0	0	0	0	0	1	Arthropoda
Manucomplanus spinulosus	0	0	1	0	1	0	Arthropoda
Marcusiaxius lemoscastroi	0	0	0	0	1	0	Arthropoda
Marsteinia similis	0	1	0	0	0	0	Arthropoda
Marsteinia typica	0	1	0	0	0	0	Arthropoda
Mayerella redunca	0	0	1	0	1	0	Arthropoda
Mecynocera clausi	0	1	0	1	1	0	Arthropoda
Medicorophium annulatum	0	0	0	0	1	0	Arthropoda
Medicorophium minimum	0	0	0	0	1	0	Arthropoda
Medicorophium rotundirostre	0	0	0	0	1	0	Arthropoda
Medicorophium runcicorne	0	0	0	0	1	0	Arthropoda
Medigidiella chappuisi	0	0	0	0	1	0	Arthropoda
Mediterexis mimonectes	0	0	0	0	1	0	Arthropoda
Megabalanus stultus	0	0	0	0	0	1	Arthropoda
Megacalanus princeps	0	0	0	0	1	0	Arthropoda
Megalobrachium mortenseni	0	0	0	1	1	1	Arthropoda
Megalobrachium poeyi	0	0	0	0	1	1	Arthropoda
Megalobrachium roseum	0	0	0	1	1	1	Arthropoda
Megalobrachium soriatum	0	0	0	0	1	1	Arthropoda
Megamoera dentata	0	0	0	0	1	0	Arthropoda
Megamphopus angustilobatus	0	0	0	0	1	0	Arthropoda
Megamphopus dimorpha	0	0	0	0	1	0	Arthropoda
Megamphopus elephantis	0	0	0	0	1	0	Arthropoda
Megamphopus robustisetae	0	1	0	0	0	0	Arthropoda
Meiosquilla quadridens	1	0	1	0	1	1	Arthropoda
Meiosquilla randalli	0	0	0	0	0	1	Arthropoda
Meiosquilla schmitti	1	0	0	1	1	0	Arthropoda
Melita palmata	0	0	0	0	0	1	Arthropoda
Melita persona	0	0	0	0	1	0	Arthropoda
Melita stocki	0	0	0	0	1	0	Arthropoda
Melita tristanensis	0	0	0	0	1	0	Arthropoda
Melphidippa antarctica	0	0	0	0	1	0	Arthropoda
Melphidippa serrata	0	0	0	0	1	0	Arthropoda
Melphisubchela prehenda	0	0	0	0	1	0	Arthropoda
Melybia thalamita	0	1	0	0	0	1	Arthropoda
Meningodora miccyla	0	0	1	0	1	0	Arthropoda
Meningodora mollis	0	0	1	0	1	0	Arthropoda
Meningodora vesca	1	0	1	0	1	0	Arthropoda
Menippe mercenaria	0	0	0	0	0	1	Arthropoda
Menippe nodifrons	0	1	0	1	0	1	Arthropoda
Meridiolembos acherontis	0	0	0	0	1	0	Arthropoda
Meridiolembos pertinax	0	0	0	0	1	0	Arthropoda
Mesanthura excelsa	0	1	0	0	0	0	Arthropoda
Mesanthura paucidens	0	0	0	0	0	1	Arthropoda
Mesocalanus tenuicornis	0	0	0	0	1	1	Arthropoda
Mesochra lilljeborgii	0	1	0	0	0	0	Arthropoda
Mesocletodes abyssicola	0	1	0	0	0	0	Arthropoda
Mesocletodes fladensis	0	1	0	0	0	0	Arthropoda
Mesocletodes inermis	0	1	0	0	0	0	Arthropoda
Mesocletodes katharinae	0	1	0	0	0	0	Arthropoda
Mesocletodes kunzi	0	1	0	0	0	0	Arthropoda
Mesocletodes opoteros	0	1	0	0	0	0	Arthropoda
Mesocletodes robustus	0	1	0	0	0	0	Arthropoda
Mesocletodes variabilis	0	1	0	0	0	0	Arthropoda
Mesopenaeus tropicalis	1	0	0	0	1	1	Arthropoda
Mesorhoea sexspinosa	0	0	0	0	1	1	Arthropoda
Mesosignum kohleri	0	0	0	0	0	1	Arthropoda
Mesosignum usheri	0	0	0	0	0	1	Arthropoda
Metacirolana agujae	0	0	0	0	0	1	Arthropoda
Metacirolana riobaldoi	0	1	0	0	0	0	Arthropoda
Metaconchoecia rotundata	0	0	0	1	1	0	Arthropoda
Metaconchoecia skogsbergi	0	0	0	0	1	0	Arthropoda
Metaleptamphopus pectinatus	0	0	0	0	1	0	Arthropoda
Metalpheus rostratipes	0	0	0	0	0	1	Arthropoda
Metamysidopsis insularis	0	0	0	0	1	0	Arthropoda
Metanephrops binghami	0	0	1	0	1	1	Arthropoda
Metapenaeopsis gerardoi	0	0	0	0	1	1	Arthropoda
Metapenaeopsis goodei	0	1	1	0	1	1	Arthropoda
Metapenaeopsis hobbsi	0	0	1	0	1	1	Arthropoda
Metapenaeopsis martinella	1	0	1	1	0	1	Arthropoda
Metapenaeopsis smithi	0	0	0	0	0	1	Arthropoda
Metapolycope hartmanni	0	0	0	1	0	0	Arthropoda
Metatiron tropakis	0	0	0	0	1	0	Arthropoda
Metharpinia floridana	0	0	1	0	1	0	Arthropoda
Metharpinia protuberantis	0	0	0	0	1	0	Arthropoda
Metharpinia taylorae	0	1	0	0	0	0	Arthropoda
Metoediceros fuegiensis	0	0	0	0	1	0	Arthropoda
Metopa tuberculata	0	0	0	0	1	0	Arthropoda
Metopoides angustus	0	0	0	0	1	0	Arthropoda
Metopoides bellansantiniae	0	0	0	0	1	0	Arthropoda
Metopoides clavata	0	0	0	0	1	0	Arthropoda
Metopoides crassa	0	0	0	0	1	0	Arthropoda
Metopoides elliptica	0	0	0	0	1	0	Arthropoda
Metopoides heterostylis	0	0	0	0	1	0	Arthropoda
Metopoides lanceolatus	0	0	0	0	1	0	Arthropoda
Metopoides magellanica	0	0	0	0	1	0	Arthropoda
Metopoides sarsi	0	0	0	0	1	0	Arthropoda
Metopoides stephenseni	0	0	0	0	1	0	Arthropoda
Metopoides typicaminus	0	0	0	0	1	0	Arthropoda
Metopoides typicus	0	0	0	0	1	0	Arthropoda
Metoporhaphis calcarata	0	1	0	0	1	0	Arthropoda
Metridia brevicauda	0	0	0	0	0	1	Arthropoda
Metridia venusta	0	0	0	0	0	1	Arthropoda
Michelea pillsburyi	0	0	0	0	0	1	Arthropoda
Microcalanus pygmaeus	1	0	1	0	0	0	Arthropoda
Microlissa brasiliensis	0	1	0	0	0	0	Arthropoda
Micropanope lobifrons	0	0	0	0	1	1	Arthropoda
Micropanope sculptipes	0	0	0	1	0	0	Arthropoda
Microprosthema semilaeve	0	0	0	0	0	1	Arthropoda
Microprotopus raneyi	0	0	0	0	1	1	Arthropoda
Microprotopus shoemakeri	0	0	0	0	1	0	Arthropoda
Microsetella norvegica	0	1	0	0	1	0	Arthropoda
Microsetella rosea	1	1	0	1	1	1	Arthropoda
Mikroconchoecia curta	0	1	0	1	1	0	Arthropoda
Mikroconchoecia echinulata	0	1	0	0	0	0	Arthropoda
Mikroconchoecia stigmatica	0	0	0	1	1	0	Arthropoda
Mimilambrus wileyi	0	0	0	0	0	1	Arthropoda
Mimocalanus cultrifer	0	0	1	0	0	0	Arthropoda
Mimocopelates archibraziliensis	0	0	0	1	0	0	Arthropoda
Minuca burgersi	0	1	0	0	0	0	Arthropoda
Minuca mordax	1	0	0	0	0	0	Arthropoda
Minuca rapax	1	1	0	1	1	0	Arthropoda
Minuca victoriana	0	1	0	0	0	0	Arthropoda
Minuca vocator	1	0	0	0	0	0	Arthropoda
Minyaspis patens	0	0	1	0	0	0	Arthropoda
Minyocerus angustus	0	1	0	1	1	1	Arthropoda
Minyorhyncha crassa	0	0	0	0	1	1	Arthropoda
Mirabilicoxa magnispina	0	0	0	0	0	1	Arthropoda
Miracia efferata	1	1	0	1	0	1	Arthropoda
Mithraculus cinctimanus	0	0	0	0	0	1	Arthropoda
Mithraculus coryphe	0	0	0	0	0	1	Arthropoda
Mithraculus forceps	0	1	0	1	1	1	Arthropoda
Mithraculus sculptus	0	0	0	0	1	1	Arthropoda
Mithrax hispidus	1	1	0	1	1	1	Arthropoda
Mithrax tortugae	0	0	0	0	0	1	Arthropoda
Mixtopagurus paradoxus	0	0	1	0	0	0	Arthropoda
Mohocaris bayeri	0	0	0	0	1	0	Arthropoda
Moina micrura	0	1	0	0	0	0	Arthropoda
Mollicia mollis	0	0	0	0	1	0	Arthropoda
Monocorophium acherusicum	0	0	1	0	1	0	Arthropoda
Monocorophium cylindricum	0	0	0	0	1	0	Arthropoda
Monoculodes jazdzewskii	0	0	0	0	1	0	Arthropoda
Monoculodes scabriculosus	0	0	0	0	1	0	Arthropoda
Monokalliapseudes schubarti	0	1	0	0	0	0	Arthropoda
Monothula subtilis	0	1	0	0	0	0	Arthropoda
Monstrilla bahiana	0	1	0	0	0	0	Arthropoda
Monstrilla careli	0	1	0	0	0	0	Arthropoda
Monstrilla satchmoi	0	1	0	0	0	0	Arthropoda
Monstrillopsis fosshageni	0	1	0	0	0	0	Arthropoda
Moreiradromia antillensis	0	1	0	0	0	1	Arthropoda
Mormonilla phasma	0	0	0	0	1	1	Arthropoda
Mothocya rosea	0	0	0	0	0	1	Arthropoda
Mothocya xenobranchia	0	0	0	0	1	0	Arthropoda
Munida angulata	0	0	0	1	1	1	Arthropoda
Munida atlantica	0	0	0	1	0	0	Arthropoda
Munida benedicti	0	0	0	0	0	1	Arthropoda
Munida coltroi	0	0	0	1	0	0	Arthropoda
Munida constricta	0	1	0	0	0	1	Arthropoda
Munida flinti	0	0	1	0	1	1	Arthropoda
Munida forceps	0	1	1	0	1	1	Arthropoda
Munida heblingi	0	1	0	0	0	0	Arthropoda
Munida irrasa	0	0	0	0	1	1	Arthropoda
Munida microphthalma	0	1	0	0	1	0	Arthropoda
Munida petronioi	0	0	0	1	0	0	Arthropoda
Munida simplex	0	0	0	0	1	0	Arthropoda
Munida spinifrons	0	1	0	1	1	0	Arthropoda
Munida stimpsoni	0	0	0	0	1	1	Arthropoda
Munida valida	0	1	0	0	1	1	Arthropoda
Munida victoria	0	1	0	0	0	0	Arthropoda
Munidopsis abbreviata	0	0	1	0	1	1	Arthropoda
Munidopsis alaminos	0	0	1	0	1	1	Arthropoda
Munidopsis amapa	1	0	0	0	0	0	Arthropoda
Munidopsis aries	0	0	0	0	1	0	Arthropoda
Munidopsis armata	0	0	1	0	0	0	Arthropoda
Munidopsis bermudezi	0	0	0	0	1	0	Arthropoda
Munidopsis bradleyi	0	0	0	0	0	1	Arthropoda
Munidopsis brevimanus	0	0	0	0	0	1	Arthropoda
Munidopsis colombiana	0	0	0	0	1	0	Arthropoda
Munidopsis crassa	0	0	0	0	1	0	Arthropoda
Munidopsis erinacea	0	0	1	0	1	1	Arthropoda
Munidopsis longimanus	0	0	0	0	1	1	Arthropoda
Munidopsis platirostris	0	0	0	0	0	1	Arthropoda
Munidopsis polita	0	0	0	0	1	1	Arthropoda
Munidopsis ramahtaylorae	0	0	0	0	1	1	Arthropoda
Munidopsis riveroi	0	0	0	0	1	1	Arthropoda
Munidopsis robusta	0	0	1	0	1	1	Arthropoda
Munidopsis sigsbei	0	0	1	0	1	1	Arthropoda
Munidopsis simplex	0	0	0	0	1	0	Arthropoda
Munidopsis spinoculata	0	0	0	0	0	1	Arthropoda
Munidopsis subspinoculata	0	0	0	0	0	1	Arthropoda
Myropsis quinquespinosa	0	1	1	0	1	1	Arthropoda
Mysidium (Orientomysidium) columbiae	0	0	0	0	0	1	Arthropoda
Mysidopsis ankeli	0	0	0	0	0	1	Arthropoda
Mysidopsis arenosa	0	0	0	0	0	1	Arthropoda
Mysidopsis cultrata	0	0	0	0	0	1	Arthropoda
Mysidopsis mauchlinei	0	0	0	0	0	1	Arthropoda
Mysidopsis robusta	0	0	0	0	0	1	Arthropoda
Mysidopsis velifera	0	0	0	0	0	1	Arthropoda
Mysidopsis virgulata	0	0	0	0	0	1	Arthropoda
Nancyplax vossi	0	0	1	0	1	1	Arthropoda
Nannocalanus minor	1	1	0	1	1	1	Arthropoda
Nannoniscoides coronarius	0	0	0	1	0	0	Arthropoda
Nannoniscoides latediffusus	0	0	0	1	0	0	Arthropoda
Nannonisconus intermedius	0	0	1	0	0	0	Arthropoda
Nannoniscus camayae	0	0	0	0	0	1	Arthropoda
Nannopus palustris	0	0	0	1	0	0	Arthropoda
Nannosquilla dacostai	0	0	0	1	0	0	Arthropoda
Nannosquilla hancocki	0	0	0	0	1	0	Arthropoda
Nannosquilla vasquezi	0	0	0	0	0	1	Arthropoda
Nanoplax xanthiformis	1	1	0	0	0	1	Arthropoda
Nasageneia comisariensis	0	0	0	0	0	1	Arthropoda
Nasageneia yucatanensis	0	0	0	0	1	1	Arthropoda
Natatolana gracilis	0	0	0	1	1	0	Arthropoda
Nebalia bipes	1	0	0	0	0	0	Arthropoda
Necochea pardella	0	0	0	0	1	0	Arthropoda
Nemanthura valeriae	0	0	0	0	1	0	Arthropoda
Nematocarcinus cursor	0	0	1	0	0	0	Arthropoda
Nematopalaemon schmitti	1	0	1	0	0	0	Arthropoda
Nematoscelis microps	0	1	0	0	0	0	Arthropoda
Nemausa acuticornis	0	1	0	1	1	1	Arthropoda
Nemausa cornuta	0	1	0	0	0	0	Arthropoda
Neocalanus gracilis	0	1	0	1	1	1	Arthropoda
Neocalanus robustior	0	1	1	0	1	1	Arthropoda
Neocallichirus guaiqueri	0	0	0	0	1	0	Arthropoda
Neocallichirus lemaitrei	0	0	0	0	0	1	Arthropoda
Neocallichirus nickellae	0	0	0	0	1	0	Arthropoda
Neognathophausia ingens	0	1	0	0	0	0	Arthropoda
Neogonodactylus bredini	0	0	1	1	1	1	Arthropoda
Neogonodactylus caribbaeus	0	0	0	0	1	0	Arthropoda
Neogonodactylus curacaoensis	0	0	0	0	0	1	Arthropoda
Neogonodactylus lacunatus	1	1	0	1	0	1	Arthropoda
Neogonodactylus minutus	1	0	0	1	0	0	Arthropoda
Neogonodactylus oerstedii	1	0	0	0	1	1	Arthropoda
Neogonodactylus petilus	0	0	0	0	0	1	Arthropoda
Neogonodactylus torus	1	1	0	1	0	1	Arthropoda
Neolithodes agassizii	0	0	1	0	0	1	Arthropoda
Neomegamphopus heardi	0	0	1	0	1	0	Arthropoda
Neomegamphopus hiatus	0	0	0	0	1	0	Arthropoda
Neomegamphopus kalanii	0	0	0	0	1	0	Arthropoda
Neomegamphopus roosevelti	0	0	0	0	1	0	Arthropoda
Neopanope packardii	0	0	0	0	0	1	Arthropoda
Neopilumnoplax americana	0	1	0	0	0	0	Arthropoda
Neopisosoma angustifrons	0	0	0	0	1	1	Arthropoda
Neopisosoma neglectum	0	0	0	0	0	1	Arthropoda
Neopontonides beaufortensis	0	0	0	0	0	1	Arthropoda
Neopontonides brucei	0	1	0	0	0	0	Arthropoda
Neosergestes edwardsii	1	0	1	0	1	1	Arthropoda
Neotanais armiger	0	0	0	0	0	1	Arthropoda
Neotanais tricarinatus	0	0	0	1	0	0	Arthropoda
Neotrypaea caesari	0	0	0	0	1	0	Arthropoda
Neoxenodice caprellinoides	0	0	0	0	1	0	Arthropoda
Nephropides caribaeus	0	0	0	0	0	1	Arthropoda
Nephropsis aculeata	0	0	1	0	1	1	Arthropoda
Nephropsis neglecta	0	1	0	0	0	0	Arthropoda
Nephropsis rosea	0	1	1	0	1	1	Arthropoda
Netamelita barnardi	0	0	1	0	1	0	Arthropoda
Newmanella kolosvaryi	0	0	0	0	0	1	Arthropoda
Nicippe unidentata	0	0	0	0	1	0	Arthropoda
Nikoides schmitti	0	0	1	0	0	1	Arthropoda
Nodotergum bicarinatum	0	0	0	0	1	0	Arthropoda
Nonala holderi	0	0	0	0	0	1	Arthropoda
Notolopas brasiliensis	0	1	0	0	1	1	Arthropoda
Notopoma argentina	0	0	0	0	1	0	Arthropoda
Notopoma fluminense	0	1	0	0	0	0	Arthropoda
Notopoma oppositus	0	0	0	0	1	0	Arthropoda
Notopoma sismithi	0	0	0	0	1	0	Arthropoda
Notostomus elegans	1	0	0	0	1	0	Arthropoda
Notostomus gibbosus	0	0	0	0	1	0	Arthropoda
Nototropis minikoi	0	0	1	0	1	1	Arthropoda
Nymphon chainae	0	0	0	1	0	0	Arthropoda
Nymphon discorsicoxae	0	0	0	1	0	0	Arthropoda
Nymphon floridanum	0	0	0	0	0	1	Arthropoda
Nymphon vulsum	0	0	0	0	1	0	Arthropoda
Nymphopsis duodorsospinosa	0	0	0	0	0	1	Arthropoda
Octopicola superba	0	0	0	0	1	0	Arthropoda
Oculosetella gracilis	0	0	0	0	0	1	Arthropoda
Ocypode quadrata	0	1	0	0	1	1	Arthropoda
Odontodactylus brevirostris	0	0	0	0	1	1	Arthropoda
Odontozona rubra	0	0	0	0	0	1	Arthropoda
Oediceroides cinderella	0	0	0	0	1	0	Arthropoda
Oediceroides emarginatus	0	0	0	0	1	0	Arthropoda
Oediceroides lahillei	0	0	0	0	1	0	Arthropoda
Oediceroides newnesi	0	0	0	0	1	0	Arthropoda
Oediceroides rostrata	0	0	0	0	1	0	Arthropoda
Ogyrides alphaerostris	0	0	0	0	0	1	Arthropoda
Ogyrides hayi	0	0	0	1	0	0	Arthropoda
[truncated: 6,377 more rows]
