# Supplementary material for: The Amazon River plume, a barrier to animal dispersal in the Western Tropical Atlantic
Source: Sci Rep. 2022 Jan 11;12:537. doi: 10.1038/s41598-021-04165-z (PMC8752809; doi:10.1038/s41598-021-04165-z)
Supplement: Supplementary file 3 — Supplementary Table S3. [file 41598_2021_4165_MOESM3_ESM.csv]

Suplementary table S3. Estimates of the total number of species of the richest phyla in each ecoregion accordind with the extrapolation of species accumulation curves after 250000 samples.
Phylum	Southwestern Caribbean	Southern Caribbean	Guianan	Amazonia	Northeastern Brazil	Eastern Brazil
Annelida	221 ± 48	230 ± 34	91 ± 64	70 ± 91	146 ± 145	491 ± 101
Arthropoda	1190 ± 81	3606 ± 363	552 ± 58	292 ± 43	606 ± 53	694 ± 49
Chordata	1420 ± 62	1138 ± 57	803 ± 40	476 ± 36	464 ± 31	1151 ± 107
Cnidaria	362 ± 20	334 ± 40	97 ± 30	46 ± 9	135 ± 33	246 ± 41
Echinodermata	343 ± 35	395 ± 62	188 ± 44	86 ± 37	80 ± 52	94 ± 38
Mollusca	1096 ± 69	880 ± 57	276 ± 45	66 ± 39	218 ± 40	1121 ± 70
Porifera	145 ± 21	421 ± 44	137 ± 156	28 ± 36	122 ± 23	148 ± 23
